# Supplementary material for: cryoTIGER: deep-learning based tilt interpolation generator for enhanced reconstruction in cryo electron tomography
Source: Commun Biol. 2025 Oct 9;8:1443. doi: 10.1038/s42003-025-08961-5 (PMC12511353; doi:10.1038/s42003-025-08961-5)
Supplement: Supplementary file 3 — Supplementary Data 1 [file 42003_2025_8961_MOESM3_ESM.xlsx]

## Sheet: Defocus_diff
Defocus diff	ID	Values
Linear	0	0.34197
DL (Vimeo)	0	0.342159
DL (cryo-ET)	0	0.341971
Linear	1	2.53458
DL (Vimeo)	1	1.41896
DL (cryo-ET)	1	2.3547
Linear	2	0.430664
DL (Vimeo)	2	0.429692
DL (cryo-ET)	2	0.430075
Linear	3	0.32578
DL (Vimeo)	3	2.70683
DL (cryo-ET)	3	2.60488
Linear	4	0.0986313
DL (Vimeo)	4	0.074618
DL (cryo-ET)	4	0.0988203
Linear	5	0.0416035
DL (Vimeo)	5	2.01835
DL (cryo-ET)	5	2.2625
Linear	6	0.52442
DL (Vimeo)	6	0.524617
DL (cryo-ET)	6	0.525783
Linear	7	0.303522
DL (Vimeo)	7	0.761521
DL (cryo-ET)	7	0.233031
Linear	8	0.410734
DL (Vimeo)	8	0.410733
DL (cryo-ET)	8	0.403323
Linear	9	0.00117031
DL (Vimeo)	9	2.51172
DL (cryo-ET)	9	0.0199336
Linear	10	0.0845906
DL (Vimeo)	10	0.0843859
DL (cryo-ET)	10	0.0849848
Linear	11	0.0863273
DL (Vimeo)	11	2.33047
DL (cryo-ET)	11	0.218753
Linear	12	0.17403
DL (Vimeo)	12	0.16097
DL (cryo-ET)	12	0.162322
Linear	13	0.120476
DL (Vimeo)	13	0.399637
DL (cryo-ET)	13	0.166965
Linear	14	0.0674023
DL (Vimeo)	14	0.0666027
DL (cryo-ET)	14	0.0316613
Linear	15	0.0340434
DL (Vimeo)	15	0.694323
DL (cryo-ET)	15	0.0740391
Linear	16	0.00820312
DL (Vimeo)	16	0.00800859
DL (cryo-ET)	16	0.00820312
Linear	17	0.14512
DL (Vimeo)	17	0.506255
DL (cryo-ET)	17	0.471874
Linear	18	0.0608734
DL (Vimeo)	18	0.0610664
DL (cryo-ET)	18	0.0598891
Linear	19	0.0488352
DL (Vimeo)	19	1.58242
DL (cryo-ET)	19	0.339842
Linear	20	0.338459
DL (Vimeo)	20	0.336911
DL (cryo-ET)	20	0.338075
Linear	21	0.0812402
DL (Vimeo)	21	0.483973
DL (cryo-ET)	21	0.385378
Linear	22	0.00585898
DL (Vimeo)	22	0.00604922
DL (cryo-ET)	22	0.00566445
Linear	23	0.202742
DL (Vimeo)	23	0.722052
DL (cryo-ET)	23	0.542385
Linear	24	0.0172242
DL (Vimeo)	24	0.009575
DL (cryo-ET)	24	0.0259719
Linear	25	0.00918125
DL (Vimeo)	25	0.0122969
DL (cryo-ET)	25	0.284764
Linear	26	0.0865523
DL (Vimeo)	26	0.0865402
DL (cryo-ET)	26	0.0869316
Linear	27	0.249014
DL (Vimeo)	27	0.081843
DL (cryo-ET)	27	0.545298
Linear	28	0.0199219
DL (Vimeo)	28	0.065298
DL (cryo-ET)	28	0.0236395
Linear	29	0.0156031
DL (Vimeo)	29	0.240405
DL (cryo-ET)	29	0.378907
Linear	30	0.0307078
DL (Vimeo)	30	0.0263477
DL (cryo-ET)	30	0.0307297
Linear	31	0.204679
DL (Vimeo)	31	0.348623
DL (cryo-ET)	31	0.516797
Linear	32	0.144331
DL (Vimeo)	32	0.20976
DL (cryo-ET)	32	0.148633
Linear	33	0.172364
DL (Vimeo)	33	0.399799
DL (cryo-ET)	33	0.517968
Linear	34	0.190818
DL (Vimeo)	34	0.173041
DL (cryo-ET)	34	0.17421
Linear	35	0.0480344
DL (Vimeo)	35	0.071475
DL (cryo-ET)	35	0.33573
Linear	36	0.0109477
DL (Vimeo)	36	0.0109398
DL (cryo-ET)	36	0.0109375
Linear	37	0.0269504
DL (Vimeo)	37	0.066791
DL (cryo-ET)	37	0.342185
Linear	38	0.021477
DL (Vimeo)	38	0.0213848
DL (cryo-ET)	38	0.0218785
Linear	39	0.0966887
DL (Vimeo)	39	0.233785
DL (cryo-ET)	39	0.503322
Linear	40	0.0138766
DL (Vimeo)	40	0.0148605
DL (cryo-ET)	40	0.00626406
Linear	41	0.00469375
DL (Vimeo)	41	0.0287172
DL (cryo-ET)	41	0.827738
Linear	42	0.0423816
DL (Vimeo)	42	0.0423824
DL (cryo-ET)	42	0.0423805
Linear	43	0.083202
DL (Vimeo)	43	0.267201
DL (cryo-ET)	43	0.147067
Linear	44	0.013093
DL (Vimeo)	44	0.0132937
DL (cryo-ET)	44	0.0113484
Linear	45	0.094927
DL (Vimeo)	45	0.0865273
DL (cryo-ET)	45	0.349218
Linear	46	0.00334375
DL (Vimeo)	46	0.0125098
DL (cryo-ET)	46	0.0123047
Linear	47	0.0529258
DL (Vimeo)	47	0.208021
DL (cryo-ET)	47	0.172655
Linear	48	0.136548
DL (Vimeo)	48	0.136923
DL (cryo-ET)	48	0.0838039
Linear	49	0.0915957
DL (Vimeo)	49	0.219917
DL (cryo-ET)	49	0.11993
Linear	50	0.00839648
DL (Vimeo)	50	0.00918906
DL (cryo-ET)	50	0.00859297
Linear	51	0.0357441
DL (Vimeo)	51	0.118935
DL (cryo-ET)	51	0.193175
Linear	52	0.0102129
DL (Vimeo)	52	0.00883789
DL (cryo-ET)	52	0.00941992
Linear	53	0.0193582
DL (Vimeo)	53	0.104471
DL (cryo-ET)	53	0.483725
Linear	54	0.00410742
DL (Vimeo)	54	0.00253867
DL (cryo-ET)	54	0.00253828
Linear	55	0.0314496
DL (Vimeo)	55	0.0111301
DL (cryo-ET)	55	0.469725
Linear	56	0.0361332
DL (Vimeo)	56	0.0345691
DL (cryo-ET)	56	0.0216812
Linear	57	0.01465
DL (Vimeo)	57	0.0804687
DL (cryo-ET)	57	0.489839
Linear	58	0.00468789
DL (Vimeo)	58	0.00468867
DL (cryo-ET)	58	0.00488398
Linear	59	0.00428906
DL (Vimeo)	59	0.0388629
DL (cryo-ET)	59	0.488284
Linear	60	0.0289078
DL (Vimeo)	60	0.0326164
DL (cryo-ET)	60	0.0257703
Linear	61	0.0238242
DL (Vimeo)	61	0.241014
DL (cryo-ET)	61	0.426174
Linear	62	0.0541047
DL (Vimeo)	62	0.0542969
DL (cryo-ET)	62	0.0542969
Linear	63	0.052927
DL (Vimeo)	63	0.0320309
DL (cryo-ET)	63	0.386918
Linear	64	0.0130855
DL (Vimeo)	64	0.0130797
DL (cryo-ET)	64	0.0128914
Linear	65	0.0353598
DL (Vimeo)	65	0.216511
DL (cryo-ET)	65	0.422659
Linear	66	0.0105383
DL (Vimeo)	66	0.0179648
DL (cryo-ET)	66	0.010534
Linear	67	0.0394641
DL (Vimeo)	67	0.167567
DL (cryo-ET)	67	0.547845
Linear	68	0.00820781
DL (Vimeo)	68	0.00625078
DL (cryo-ET)	68	0.00312187
Linear	69	0.0720711
DL (Vimeo)	69	0.209177
DL (cryo-ET)	69	0.119532
Linear	70	0.0033207
DL (Vimeo)	70	0.0332172
DL (cryo-ET)	70	0.0168016
Linear	71	3.125e-06
DL (Vimeo)	71	0.328314
DL (cryo-ET)	71	0.123237
Linear	72	0.0763563
DL (Vimeo)	72	0.0685367
DL (cryo-ET)	72	0.07675
Linear	73	0.0230586
DL (Vimeo)	73	0.104876
DL (cryo-ET)	73	0.17423
Linear	74	0.00956797
DL (Vimeo)	74	0.00703125
DL (cryo-ET)	74	0.00918281
Linear	75	0.0252047
DL (Vimeo)	75	0.523445
DL (cryo-ET)	75	0.148438
Linear	76	0.00451836
DL (Vimeo)	76	0.0498
DL (cryo-ET)	76	0.00350352
Linear	77	0.0724777
DL (Vimeo)	77	0.426746
DL (cryo-ET)	77	0.696508
Linear	78	0.00292969
DL (Vimeo)	78	0.000390625
DL (cryo-ET)	78	0.00292969
Linear	79	0.055877
DL (Vimeo)	79	0.263653
DL (cryo-ET)	79	0.848649
Linear	80	0.0185391
DL (Vimeo)	80	0.0185492
DL (cryo-ET)	80	0.0197285
Linear	81	0.0183605
DL (Vimeo)	81	0.874029
DL (cryo-ET)	81	0.552928
Linear	82	0.0576086
DL (Vimeo)	82	0.0596023
DL (cryo-ET)	82	0.0580063
Linear	83	0.199822
DL (Vimeo)	83	0.100997
DL (cryo-ET)	83	0.326383
Linear	84	0.00586328
DL (Vimeo)	84	0.00586328
DL (cryo-ET)	84	0.0058625
Linear	85	0.0699238
DL (Vimeo)	85	0.610548
DL (cryo-ET)	85	0.243948
Linear	86	0.144344
DL (Vimeo)	86	0.191012
DL (cryo-ET)	86	0.144345
Linear	87	0.285167
DL (Vimeo)	87	0.288105
DL (cryo-ET)	87	0.29064
Linear	88	0.0035125
DL (Vimeo)	88	0.00741797
DL (cryo-ET)	88	0.00350469
Linear	89	0.0923813
DL (Vimeo)	89	0.207116
DL (cryo-ET)	89	0.412897
Linear	90	0.110038
DL (Vimeo)	90	0.0791156
DL (cryo-ET)	90	0.123661
Linear	91	0.0863285
DL (Vimeo)	91	0.345109
DL (cryo-ET)	91	0.29845
Linear	92	0.000780469
DL (Vimeo)	92	0.00156211
DL (cryo-ET)	92	0.000198437
Linear	93	0.0811617
DL (Vimeo)	93	0.459575
DL (cryo-ET)	93	0.409985
Linear	94	0.038268
DL (Vimeo)	94	0.0205
DL (cryo-ET)	94	0.0384758
Linear	95	0.158195
DL (Vimeo)	95	0.865828
DL (cryo-ET)	95	0.375187
Linear	96	0.0160074
DL (Vimeo)	96	0.0164008
DL (cryo-ET)	96	0.0160074
Linear	97	0.0873148
DL (Vimeo)	97	0.109955
DL (cryo-ET)	97	0.358783
Linear	98	0.0418059
DL (Vimeo)	98	0.0418059
DL (cryo-ET)	98	0.0400406
Linear	99	0.0388695
DL (Vimeo)	99	1.17872
DL (cryo-ET)	99	0.308978
Linear	100	0.019923
DL (Vimeo)	100	0.0201184
DL (cryo-ET)	100	0.019923
Linear	101	0.161903
DL (Vimeo)	101	0.17246
DL (cryo-ET)	101	0.406251
Linear	102	0.285935
DL (Vimeo)	102	0.194309
DL (cryo-ET)	102	0.203279
Linear	103	0.569953
DL (Vimeo)	103	1.28948
DL (cryo-ET)	103	0.0523187
Linear	104	0.0318336
DL (Vimeo)	104	0.0339859
DL (cryo-ET)	104	0.0339828
Linear	105	0.287714
DL (Vimeo)	105	0.287521
DL (cryo-ET)	105	0.322834
Linear	106	0.236527
DL (Vimeo)	106	0.16718
DL (cryo-ET)	106	0.236125
Linear	107	0.239982
DL (Vimeo)	107	0.866205
DL (cryo-ET)	107	0.365676
Linear	108	0.012891
DL (Vimeo)	108	0.0146273
DL (cryo-ET)	108	0.0130949
Linear	109	0.434386
DL (Vimeo)	109	0.883397
DL (cryo-ET)	109	0.613668
Linear	110	0.0162121
DL (Vimeo)	110	0.0654312
DL (cryo-ET)	110	0.0193492

## Sheet: PSNR
PSNR ↑	ID	Values
Linear	0	34.8757
DL (Vimeo)	0	35.5966
DL (cryo-ET)	0	33.3126
Linear	1	31.0034
DL (Vimeo)	1	31.9407
DL (cryo-ET)	1	32.0785
Linear	2	32.4041
DL (Vimeo)	2	33.3282
DL (cryo-ET)	2	32.6426
Linear	3	29.4068
DL (Vimeo)	3	30.3423
DL (cryo-ET)	3	30.7344
Linear	4	31.3608
DL (Vimeo)	4	32.2975
DL (cryo-ET)	4	32.3386
Linear	5	35.1777
DL (Vimeo)	5	35.9263
DL (cryo-ET)	5	33.655
Linear	6	26.7469
DL (Vimeo)	6	27.7904
DL (cryo-ET)	6	28.0472
Linear	7	32.9514
DL (Vimeo)	7	33.8483
DL (cryo-ET)	7	32.5079
Linear	8	33.6795
DL (Vimeo)	8	34.6024
DL (cryo-ET)	8	32.5704
Linear	9	27.9329
DL (Vimeo)	9	28.9238
DL (cryo-ET)	9	29.3207
Linear	10	20.4386
DL (Vimeo)	10	22.0181
DL (cryo-ET)	10	19.4411
Linear	11	34.5709
DL (Vimeo)	11	35.3381
DL (cryo-ET)	11	33.001
Linear	12	29.8299
DL (Vimeo)	12	30.7657
DL (cryo-ET)	12	31.1233
Linear	13	30.2583
DL (Vimeo)	13	31.1741
DL (cryo-ET)	13	31.5021
Linear	14	21.1353
DL (Vimeo)	14	22.5683
DL (cryo-ET)	14	20.1626
Linear	15	32.6839
DL (Vimeo)	15	33.6155
DL (cryo-ET)	15	32.6239
Linear	16	30.6389
DL (Vimeo)	16	31.5705
DL (cryo-ET)	16	31.7612
Linear	17	31.7319
DL (Vimeo)	17	32.6715
DL (cryo-ET)	17	32.5084
Linear	18	19.1594
DL (Vimeo)	18	20.6505
DL (cryo-ET)	18	18.584
Linear	19	26.0352
DL (Vimeo)	19	27.1198
DL (cryo-ET)	19	27.253
Linear	20	19.7428
DL (Vimeo)	20	21.3114
DL (cryo-ET)	20	18.8901
Linear	21	22.3419
DL (Vimeo)	21	23.6722
DL (cryo-ET)	21	22.6715
Linear	22	34.01
DL (Vimeo)	22	34.8501
DL (cryo-ET)	22	32.6842
Linear	23	33.2834
DL (Vimeo)	23	34.1728
DL (cryo-ET)	23	32.5589
Linear	24	34.2943
DL (Vimeo)	24	35.1254
DL (cryo-ET)	24	32.7063
Linear	25	24.3983
DL (Vimeo)	25	25.5609
DL (cryo-ET)	25	25.3557
Linear	26	32.0478
DL (Vimeo)	26	32.9894
DL (cryo-ET)	26	32.4733
Linear	27	27.3555
DL (Vimeo)	27	28.3652
DL (cryo-ET)	27	28.7109
Linear	28	28.9549
DL (Vimeo)	28	29.915
DL (cryo-ET)	28	30.3325
Linear	29	23.4344
DL (Vimeo)	29	24.676
DL (cryo-ET)	29	24.2328
Linear	30	28.4497
DL (Vimeo)	30	29.4066
DL (cryo-ET)	30	29.8507
Linear	31	25.2482
DL (Vimeo)	31	26.3612
DL (cryo-ET)	31	26.2976
Linear	32	22.921
DL (Vimeo)	32	24.2301
DL (cryo-ET)	32	23.3683
Linear	33	21.7344
DL (Vimeo)	33	23.199
DL (cryo-ET)	33	20.6874
Linear	34	26.378
DL (Vimeo)	34	27.3692
DL (cryo-ET)	34	27.6279
Linear	35	23.9384
DL (Vimeo)	35	25.1095
DL (cryo-ET)	35	24.8422
Linear	36	24.8477
DL (Vimeo)	36	25.9427
DL (cryo-ET)	36	25.8988
Linear	37	27.655
DL (Vimeo)	37	28.6545
DL (cryo-ET)	37	29.0318
Linear	38	28.7145
DL (Vimeo)	38	29.6807
DL (cryo-ET)	38	30.1191
Linear	39	27.0461
DL (Vimeo)	39	28.034
DL (cryo-ET)	39	28.3625
Linear	40	25.6504
DL (Vimeo)	40	26.6828
DL (cryo-ET)	40	26.8261
Linear	41	28.2095
DL (Vimeo)	41	29.1821
DL (cryo-ET)	41	29.5961
Linear	42	29.1935
DL (Vimeo)	42	30.1259
DL (cryo-ET)	42	30.5634
Linear	43	31.9175
DL (Vimeo)	43	32.8816
DL (cryo-ET)	43	32.5885
Linear	44	29.6086
DL (Vimeo)	44	30.5464
DL (cryo-ET)	44	30.9153
Linear	45	30.0605
DL (Vimeo)	45	31.0093
DL (cryo-ET)	45	31.335
Linear	46	32.5939
DL (Vimeo)	46	33.5206
DL (cryo-ET)	46	32.9154
Linear	47	31.2186
DL (Vimeo)	47	32.1666
DL (cryo-ET)	47	32.2381
Linear	48	33.8801
DL (Vimeo)	48	34.7235
DL (cryo-ET)	48	33.1359
Linear	49	30.4627
DL (Vimeo)	49	31.4228
DL (cryo-ET)	49	31.7269
Linear	50	33.6362
DL (Vimeo)	50	34.4866
DL (cryo-ET)	50	32.8493
Linear	51	32.249
DL (Vimeo)	51	33.1806
DL (cryo-ET)	51	32.7447
Linear	52	31.5671
DL (Vimeo)	52	32.4977
DL (cryo-ET)	52	32.4956
Linear	53	32.9225
DL (Vimeo)	53	33.8127
DL (cryo-ET)	53	33.0127
Linear	54	33.2669
DL (Vimeo)	54	34.1811
DL (cryo-ET)	54	32.7643
Linear	55	30.8449
DL (Vimeo)	55	31.8016
DL (cryo-ET)	55	32.0206
Linear	56	29.1371
DL (Vimeo)	56	30.1396
DL (cryo-ET)	56	29.8809
Linear	57	30.8413
DL (Vimeo)	57	31.8093
DL (cryo-ET)	57	31.0545
Linear	58	33.0123
DL (Vimeo)	58	33.9994
DL (cryo-ET)	58	31.6617
Linear	59	32.6452
DL (Vimeo)	59	33.6188
DL (cryo-ET)	59	31.5358
Linear	60	31.5618
DL (Vimeo)	60	32.5215
DL (cryo-ET)	60	31.3538
Linear	61	29.6062
DL (Vimeo)	61	30.5997
DL (cryo-ET)	61	30.3255
Linear	62	27.5625
DL (Vimeo)	62	28.5862
DL (cryo-ET)	62	28.3424
Linear	63	30.4453
DL (Vimeo)	63	31.417
DL (cryo-ET)	63	30.8347
Linear	64	25.474
DL (Vimeo)	64	26.5973
DL (cryo-ET)	64	25.9392
Linear	65	31.9293
DL (Vimeo)	65	32.906
DL (cryo-ET)	65	31.3768
Linear	66	32.2819
DL (Vimeo)	66	33.2461
DL (cryo-ET)	66	31.5684
Linear	67	26.9337
DL (Vimeo)	67	27.9747
DL (cryo-ET)	67	27.6881
Linear	68	33.7114
DL (Vimeo)	68	34.6783
DL (cryo-ET)	68	32.214
Linear	69	28.1398
DL (Vimeo)	69	29.1538
DL (cryo-ET)	69	28.9438
Linear	70	31.2141
DL (Vimeo)	70	32.1687
DL (cryo-ET)	70	31.1105
Linear	71	33.3821
DL (Vimeo)	71	34.3469
DL (cryo-ET)	71	32.1098
Linear	72	30.0323
DL (Vimeo)	72	30.9936
DL (cryo-ET)	72	30.5493
Linear	73	34.5112
DL (Vimeo)	73	35.3452
DL (cryo-ET)	73	33.6332
Linear	74	21.382
DL (Vimeo)	74	22.7947
DL (cryo-ET)	74	20.2512
Linear	75	20.7207
DL (Vimeo)	75	22.2556
DL (cryo-ET)	75	18.9825
Linear	76	35.2846
DL (Vimeo)	76	36.0745
DL (cryo-ET)	76	34.2126
Linear	77	28.6451
DL (Vimeo)	77	29.6431
DL (cryo-ET)	77	29.4497
Linear	78	36.1147
DL (Vimeo)	78	36.7617
DL (cryo-ET)	78	33.6059
Linear	79	35.6936
DL (Vimeo)	79	36.4077
DL (cryo-ET)	79	34.1982
Linear	80	34.1215
DL (Vimeo)	80	35.0187
DL (cryo-ET)	80	32.8436
Linear	81	20.0045
DL (Vimeo)	81	21.5238
DL (cryo-ET)	81	18.4758
Linear	82	26.2519
DL (Vimeo)	82	27.3239
DL (cryo-ET)	82	26.8755
Linear	83	19.4188
DL (Vimeo)	83	20.8894
DL (cryo-ET)	83	18.1985
Linear	84	34.9159
DL (Vimeo)	84	35.758
DL (cryo-ET)	84	33.8559
Linear	85	23.6863
DL (Vimeo)	85	24.9402
DL (cryo-ET)	85	23.9775
Linear	86	24.6346
DL (Vimeo)	86	25.815
DL (cryo-ET)	86	25.0142
Linear	87	22.6105
DL (Vimeo)	87	23.9332
DL (cryo-ET)	87	22.7627
Linear	88	22.0126
DL (Vimeo)	88	23.4328
DL (cryo-ET)	88	20.9163
Linear	89	25.0266
DL (Vimeo)	89	26.074
DL (cryo-ET)	89	25.4973
Linear	90	24.1406
DL (Vimeo)	90	25.2889
DL (cryo-ET)	90	24.5152
Linear	91	23.1399
DL (Vimeo)	91	24.42
DL (cryo-ET)	91	23.4033
Linear	92	29.3507
DL (Vimeo)	92	30.3101
DL (cryo-ET)	92	30.199
Linear	93	31.6619
DL (Vimeo)	93	32.6518
DL (cryo-ET)	93	31.68
Linear	94	26.5796
DL (Vimeo)	94	27.5196
DL (cryo-ET)	94	27.359
Linear	95	27.2261
DL (Vimeo)	95	28.1746
DL (cryo-ET)	95	28.069
Linear	96	28.8677
DL (Vimeo)	96	29.8306
DL (cryo-ET)	96	29.7957
Linear	97	28.3812
DL (Vimeo)	97	29.3414
DL (cryo-ET)	97	29.3349
Linear	98	30.5581
DL (Vimeo)	98	31.5174
DL (cryo-ET)	98	31.0997
Linear	99	25.8399
DL (Vimeo)	99	26.8063
DL (cryo-ET)	99	26.5354
Linear	100	27.8303
DL (Vimeo)	100	28.7886
DL (cryo-ET)	100	28.7462
Linear	101	32.3339
DL (Vimeo)	101	33.322
DL (cryo-ET)	101	31.9617
Linear	102	30.1734
DL (Vimeo)	102	31.109
DL (cryo-ET)	102	30.9205
Linear	103	29.7721
DL (Vimeo)	103	30.7134
DL (cryo-ET)	103	30.6241
Linear	104	33.3623
DL (Vimeo)	104	34.3246
DL (cryo-ET)	104	32.3304
Linear	105	32.0053
DL (Vimeo)	105	32.9769
DL (cryo-ET)	105	31.8935
Linear	106	30.9646
DL (Vimeo)	106	31.9231
DL (cryo-ET)	106	31.4225
Linear	107	31.314
DL (Vimeo)	107	32.2851
DL (cryo-ET)	107	31.5808
Linear	108	33.6844
DL (Vimeo)	108	34.6223
DL (cryo-ET)	108	32.5136
Linear	109	32.6573
DL (Vimeo)	109	33.6391
DL (cryo-ET)	109	31.9275
Linear	110	33.0133
DL (Vimeo)	110	34.0033
DL (cryo-ET)	110	32.147
Linear	111	34.0616
DL (Vimeo)	111	34.9543
DL (cryo-ET)	111	32.9184
Linear	112	31.6507
DL (Vimeo)	112	32.5987
DL (cryo-ET)	112	31.3506
Linear	113	33.1418
DL (Vimeo)	113	34.0573
DL (cryo-ET)	113	32.6382
Linear	114	32.0243
DL (Vimeo)	114	32.9513
DL (cryo-ET)	114	31.6858
Linear	115	30.041
DL (Vimeo)	115	31.0327
DL (cryo-ET)	115	30.0961
Linear	116	34.2307
DL (Vimeo)	116	35.1515
DL (cryo-ET)	116	32.9553
Linear	117	30.4795
DL (Vimeo)	117	31.4379
DL (cryo-ET)	117	30.4049
Linear	118	32.4094
DL (Vimeo)	118	33.3826
DL (cryo-ET)	118	31.8968
Linear	119	29.5837
DL (Vimeo)	119	30.5562
DL (cryo-ET)	119	29.5827
Linear	120	21.2077
DL (Vimeo)	120	22.7042
DL (cryo-ET)	120	19.0068
Linear	121	31.277
DL (Vimeo)	121	32.234
DL (cryo-ET)	121	31.0655
Linear	122	32.8098
DL (Vimeo)	122	33.7714
DL (cryo-ET)	122	32.2109
Linear	123	29.1036
DL (Vimeo)	123	30.0861
DL (cryo-ET)	123	29.1419
Linear	124	30.9026
DL (Vimeo)	124	31.863
DL (cryo-ET)	124	30.7646
Linear	125	33.4892
DL (Vimeo)	125	34.4339
DL (cryo-ET)	125	32.7577
Linear	126	27.3761
DL (Vimeo)	126	28.405
DL (cryo-ET)	126	27.4215
Linear	127	28.0238
DL (Vimeo)	127	29.0489
DL (cryo-ET)	127	28.1858
Linear	128	35.0989
DL (Vimeo)	128	35.9754
DL (cryo-ET)	128	33.0652
Linear	129	24.1127
DL (Vimeo)	129	25.3655
DL (cryo-ET)	129	23.6273
Linear	130	35.5342
DL (Vimeo)	130	36.3148
DL (cryo-ET)	130	33.4251
Linear	131	28.572
DL (Vimeo)	131	29.5794
DL (cryo-ET)	131	28.6757
Linear	132	25.0827
DL (Vimeo)	132	26.2653
DL (cryo-ET)	132	24.6805
Linear	133	25.9344
DL (Vimeo)	133	27.0589
DL (cryo-ET)	133	25.7457
Linear	134	26.6954
DL (Vimeo)	134	27.781
DL (cryo-ET)	134	26.6716
Linear	135	36.9586
DL (Vimeo)	135	37.6057
DL (cryo-ET)	135	34.0674
Linear	136	21.854
DL (Vimeo)	136	23.2482
DL (cryo-ET)	136	20.6911
Linear	137	34.6324
DL (Vimeo)	137	35.5086
DL (cryo-ET)	137	32.954
Linear	138	19.9365
DL (Vimeo)	138	21.3566
DL (cryo-ET)	138	17.9765
Linear	139	20.5208
DL (Vimeo)	139	21.9913
DL (cryo-ET)	139	18.5376
Linear	140	36.3889
DL (Vimeo)	140	37.041
DL (cryo-ET)	140	33.7256
Linear	141	33.8706
DL (Vimeo)	141	34.799
DL (cryo-ET)	141	32.9151
Linear	142	35.9191
DL (Vimeo)	142	36.669
DL (cryo-ET)	142	33.3183
Linear	143	23.0644
DL (Vimeo)	143	24.3728
DL (cryo-ET)	143	22.5158
Linear	144	23.5504
DL (Vimeo)	144	24.8406
DL (cryo-ET)	144	23.0316
Linear	145	22.4511
DL (Vimeo)	145	23.8447
DL (cryo-ET)	145	21.3573
Linear	146	24.6055
DL (Vimeo)	146	25.7868
DL (cryo-ET)	146	24.2728
Linear	147	28.8051
DL (Vimeo)	147	29.7892
DL (cryo-ET)	147	29.128
Linear	148	26.289
DL (Vimeo)	148	27.3059
DL (cryo-ET)	148	26.3297
Linear	149	29.789
DL (Vimeo)	149	30.7564
DL (cryo-ET)	149	30.0766
Linear	150	30.2129
DL (Vimeo)	150	31.1689
DL (cryo-ET)	150	30.3576
Linear	151	28.2415
DL (Vimeo)	151	29.2304
DL (cryo-ET)	151	28.5063
Linear	152	27.66
DL (Vimeo)	152	28.6366
DL (cryo-ET)	152	27.8635
Linear	153	29.3108
DL (Vimeo)	153	30.2785
DL (cryo-ET)	153	29.6173
Linear	154	25.491
DL (Vimeo)	154	26.5765
DL (cryo-ET)	154	25.349
Linear	155	31.0484
DL (Vimeo)	155	32.0243
DL (cryo-ET)	155	31.0415
Linear	156	33.9729
DL (Vimeo)	156	34.9294
DL (cryo-ET)	156	33.3626
Linear	157	30.6222
DL (Vimeo)	157	31.572
DL (cryo-ET)	157	30.7465
Linear	158	32.1363
DL (Vimeo)	158	33.1181
DL (cryo-ET)	158	31.9207
Linear	159	32.4757
DL (Vimeo)	159	33.4191
DL (cryo-ET)	159	32.2548
Linear	160	31.3777
DL (Vimeo)	160	32.3303
DL (cryo-ET)	160	31.2904
Linear	161	32.8834
DL (Vimeo)	161	33.8518
DL (cryo-ET)	161	32.6708
Linear	162	27.0182
DL (Vimeo)	162	27.9978
DL (cryo-ET)	162	27.2233
Linear	163	33.2218
DL (Vimeo)	163	34.1977
DL (cryo-ET)	163	32.7302
Linear	164	33.5469
DL (Vimeo)	164	34.4836
DL (cryo-ET)	164	33.0101
Linear	165	31.7776
DL (Vimeo)	165	32.766
DL (cryo-ET)	165	31.658
Linear	166	34.3638
DL (Vimeo)	166	35.2792
DL (cryo-ET)	166	33.3657
Linear	167	34.7435
DL (Vimeo)	167	35.5968
DL (cryo-ET)	167	33.373
Linear	168	25.8735
DL (Vimeo)	168	26.9241
DL (cryo-ET)	168	27.1107
Linear	169	28.1656
DL (Vimeo)	169	29.0229
DL (cryo-ET)	169	29.5425
Linear	170	23.5933
DL (Vimeo)	170	24.7453
DL (cryo-ET)	170	24.5552
Linear	171	32.0166
DL (Vimeo)	171	32.9579
DL (cryo-ET)	171	33.2096
Linear	172	29.6251
DL (Vimeo)	172	30.4561
DL (cryo-ET)	172	30.987
Linear	173	23.1054
DL (Vimeo)	173	24.4231
DL (cryo-ET)	173	23.8641
Linear	174	29.1506
DL (Vimeo)	174	29.9946
DL (cryo-ET)	174	30.5371
Linear	175	26.9446
DL (Vimeo)	175	27.8321
DL (cryo-ET)	175	28.327
Linear	176	28.7043
DL (Vimeo)	176	29.5413
DL (cryo-ET)	176	30.095
Linear	177	27.6014
DL (Vimeo)	177	28.4721
DL (cryo-ET)	177	28.9795
Linear	178	26.6016
DL (Vimeo)	178	27.6585
DL (cryo-ET)	178	27.8754
Linear	179	19.3056
DL (Vimeo)	179	20.8163
DL (cryo-ET)	179	18.7734
Linear	180	20.6077
DL (Vimeo)	180	22.2041
DL (cryo-ET)	180	19.6611
Linear	181	25.4546
DL (Vimeo)	181	26.4701
DL (cryo-ET)	181	26.6353
Linear	182	21.911
DL (Vimeo)	182	23.3844
DL (cryo-ET)	182	21.0624
Linear	183	21.3027
DL (Vimeo)	183	22.7347
DL (cryo-ET)	183	20.4529
Linear	184	19.9084
DL (Vimeo)	184	21.457
DL (cryo-ET)	184	19.0977
Linear	185	27.2655
DL (Vimeo)	185	28.3424
DL (cryo-ET)	185	28.6209
Linear	186	26.2526
DL (Vimeo)	186	27.1847
DL (cryo-ET)	186	27.5407
Linear	187	31.7102
DL (Vimeo)	187	32.6373
DL (cryo-ET)	187	32.9447
Linear	188	24.1259
DL (Vimeo)	188	25.3207
DL (cryo-ET)	188	25.1337
Linear	189	30.4294
DL (Vimeo)	189	31.3023
DL (cryo-ET)	189	31.7903
Linear	190	32.27
DL (Vimeo)	190	33.2184
DL (cryo-ET)	190	33.3859
Linear	191	24.5781
DL (Vimeo)	191	25.6365
DL (cryo-ET)	191	25.6134
Linear	192	31.1065
DL (Vimeo)	192	31.9623
DL (cryo-ET)	192	32.4198
Linear	193	31.4369
DL (Vimeo)	193	32.3357
DL (cryo-ET)	193	32.7235
Linear	194	27.8661
DL (Vimeo)	194	28.9601
DL (cryo-ET)	194	29.228
Linear	195	22.5159
DL (Vimeo)	195	23.7965
DL (cryo-ET)	195	23.1091
Linear	196	28.4388
DL (Vimeo)	196	29.5457
DL (cryo-ET)	196	29.8048
Linear	197	30.7838
DL (Vimeo)	197	31.6547
DL (cryo-ET)	197	32.0945
Linear	198	25.0439
DL (Vimeo)	198	26.1486
DL (cryo-ET)	198	26.1863
Linear	199	30.02
DL (Vimeo)	199	30.8456
DL (cryo-ET)	199	31.3781
Linear	200	28.9367
DL (Vimeo)	200	30.0376
DL (cryo-ET)	200	30.2791
Linear	201	29.4134
DL (Vimeo)	201	30.507
DL (cryo-ET)	201	30.7138
Linear	202	31.083
DL (Vimeo)	202	32.2118
DL (cryo-ET)	202	31.8389
Linear	203	30.7045
DL (Vimeo)	203	31.7804
DL (cryo-ET)	203	31.7069
Linear	204	31.4363
DL (Vimeo)	204	32.5583
DL (cryo-ET)	204	31.8393
Linear	205	31.8101
DL (Vimeo)	205	32.9002
DL (cryo-ET)	205	32.1557
Linear	206	30.2995
DL (Vimeo)	206	31.4167
DL (cryo-ET)	206	31.3709
Linear	207	29.8531
DL (Vimeo)	207	30.9566
DL (cryo-ET)	207	31.0785
Linear	208	34.6961
DL (Vimeo)	208	35.4184
DL (cryo-ET)	208	33.5214
Linear	209	19.957
DL (Vimeo)	209	21.5191
DL (cryo-ET)	209	19.3022
Linear	210	30.4384
DL (Vimeo)	210	31.4446
DL (cryo-ET)	210	31.1143
Linear	211	33.3039
DL (Vimeo)	211	34.2349
DL (cryo-ET)	211	31.9809
Linear	212	33.6092
DL (Vimeo)	212	34.498
DL (cryo-ET)	212	32.4114
Linear	213	29.6766
DL (Vimeo)	213	30.6575
DL (cryo-ET)	213	30.5679
Linear	214	19.2453
DL (Vimeo)	214	20.8091
DL (cryo-ET)	214	18.6724
Linear	215	21.8377
DL (Vimeo)	215	23.1639
DL (cryo-ET)	215	21.4618
Linear	216	32.9178
DL (Vimeo)	216	33.869
DL (cryo-ET)	216	31.4739
Linear	217	32.226
DL (Vimeo)	217	33.2242
DL (cryo-ET)	217	31.4223
Linear	218	30.8233
DL (Vimeo)	218	31.8227
DL (cryo-ET)	218	31.2274
Linear	219	29.2376
DL (Vimeo)	219	30.2249
DL (cryo-ET)	219	30.3454
Linear	220	18.6583
DL (Vimeo)	220	20.149
DL (cryo-ET)	220	18.3511
Linear	221	35.1071
DL (Vimeo)	221	35.7928
DL (cryo-ET)	221	33.5341
Linear	222	34.2809
DL (Vimeo)	222	35.0777
DL (cryo-ET)	222	33.2961
Linear	223	20.6071
DL (Vimeo)	223	22.0649
DL (cryo-ET)	223	19.5002
Linear	224	22.8859
DL (Vimeo)	224	24.1266
DL (cryo-ET)	224	23.5533
Linear	225	31.5066
DL (Vimeo)	225	32.4933
DL (cryo-ET)	225	31.4615
Linear	226	23.8406
DL (Vimeo)	226	24.979
DL (cryo-ET)	226	24.666
Linear	227	31.8636
DL (Vimeo)	227	32.8199
DL (cryo-ET)	227	31.3319
Linear	228	27.8791
DL (Vimeo)	228	28.8471
DL (cryo-ET)	228	29.102
Linear	229	24.674
DL (Vimeo)	229	25.7709
DL (cryo-ET)	229	25.6033
Linear	230	28.3618
DL (Vimeo)	230	29.336
DL (cryo-ET)	230	29.5848
Linear	231	32.5742
DL (Vimeo)	231	33.5371
DL (cryo-ET)	231	31.5329
Linear	232	28.8004
DL (Vimeo)	232	29.7559
DL (cryo-ET)	232	29.9306
Linear	233	26.782
DL (Vimeo)	233	27.7696
DL (cryo-ET)	233	27.975
Linear	234	30.0626
DL (Vimeo)	234	31.0346
DL (cryo-ET)	234	30.8666
Linear	235	33.9186
DL (Vimeo)	235	34.7418
DL (cryo-ET)	235	33.0079
Linear	236	26.1582
DL (Vimeo)	236	27.1619
DL (cryo-ET)	236	27.2632
Linear	237	31.1532
DL (Vimeo)	237	32.1418
DL (cryo-ET)	237	31.2958
Linear	238	27.3531
DL (Vimeo)	238	28.328
DL (cryo-ET)	238	28.5604
Linear	239	25.4783
DL (Vimeo)	239	26.521
DL (cryo-ET)	239	26.508
Linear	240	22.366
DL (Vimeo)	240	23.6521
DL (cryo-ET)	240	22.0541
Linear	241	21.2303
DL (Vimeo)	241	22.6649
DL (cryo-ET)	241	20.0734
Linear	242	24.3069
DL (Vimeo)	242	25.3304
DL (cryo-ET)	242	25.3011
Linear	243	25.1103
DL (Vimeo)	243	26.0508
DL (cryo-ET)	243	26.2105
Linear	244	23.3872
DL (Vimeo)	244	24.5152
DL (cryo-ET)	244	24.1733
Linear	245	26.4836
DL (Vimeo)	245	27.4176
DL (cryo-ET)	245	27.746
Linear	246	30.4962
DL (Vimeo)	246	31.4869
DL (cryo-ET)	246	31.496
Linear	247	25.8241
DL (Vimeo)	247	26.7492
DL (cryo-ET)	247	26.9954
Linear	248	28.9839
DL (Vimeo)	248	29.9228
DL (cryo-ET)	248	30.2628
Linear	249	31.548
DL (Vimeo)	249	32.5613
DL (cryo-ET)	249	31.8243
Linear	250	27.601
DL (Vimeo)	250	28.5387
DL (cryo-ET)	250	28.9427
Linear	251	31.1977
DL (Vimeo)	251	32.165
DL (cryo-ET)	251	31.7762
Linear	252	27.0577
DL (Vimeo)	252	27.9675
DL (cryo-ET)	252	28.3144
Linear	253	30.1545
DL (Vimeo)	253	31.1477
DL (cryo-ET)	253	31.1904
Linear	254	31.8394
DL (Vimeo)	254	32.8355
DL (cryo-ET)	254	31.7967
Linear	255	30.8513
DL (Vimeo)	255	31.8409
DL (cryo-ET)	255	31.6577
Linear	256	28.0878
DL (Vimeo)	256	29.0301
DL (cryo-ET)	256	29.3914
Linear	257	29.3844
DL (Vimeo)	257	30.3163
DL (cryo-ET)	257	30.6203
Linear	258	29.7882
DL (Vimeo)	258	30.7337
DL (cryo-ET)	258	30.8804
Linear	259	28.5489
DL (Vimeo)	259	29.487
DL (cryo-ET)	259	29.8441
Linear	260	27.8793
DL (Vimeo)	260	28.8434
DL (cryo-ET)	260	28.8882
Linear	261	22.4166
DL (Vimeo)	261	23.6561
DL (cryo-ET)	261	22.7052
Linear	262	28.3405
DL (Vimeo)	262	29.2863
DL (cryo-ET)	262	29.2209
Linear	263	26.2688
DL (Vimeo)	263	27.2572
DL (cryo-ET)	263	27.2503
Linear	264	35.2866
DL (Vimeo)	264	35.9005
DL (cryo-ET)	264	33.2207
Linear	265	28.7603
DL (Vimeo)	265	29.7198
DL (cryo-ET)	265	29.5577
Linear	266	21.3384
DL (Vimeo)	266	22.7043
DL (cryo-ET)	266	20.3776
Linear	267	33.901
DL (Vimeo)	267	34.7138
DL (cryo-ET)	267	33.2598
Linear	268	31.1487
DL (Vimeo)	268	32.1034
DL (cryo-ET)	268	30.7814
Linear	269	27.3752
DL (Vimeo)	269	28.3367
DL (cryo-ET)	269	28.4454
Linear	270	25.6614
DL (Vimeo)	270	26.7022
DL (cryo-ET)	270	26.5988
Linear	271	29.5879
DL (Vimeo)	271	30.5371
DL (cryo-ET)	271	30.1457
Linear	272	24.9736
DL (Vimeo)	272	26.0227
DL (cryo-ET)	272	25.8806
Linear	273	29.1911
DL (Vimeo)	273	30.1387
DL (cryo-ET)	273	29.9276
Linear	274	30.3519
DL (Vimeo)	274	31.3155
DL (cryo-ET)	274	30.4159
Linear	275	32.6916
DL (Vimeo)	275	33.5666
DL (cryo-ET)	275	31.8186
Linear	276	24.2256
DL (Vimeo)	276	25.3164
DL (cryo-ET)	276	25.0873
Linear	277	34.7635
DL (Vimeo)	277	35.4461
DL (cryo-ET)	277	33.1149
Linear	278	29.9964
DL (Vimeo)	278	30.9727
DL (cryo-ET)	278	30.3968
Linear	279	18.7537
DL (Vimeo)	279	20.2947
DL (cryo-ET)	279	18.3174
Linear	280	26.8407
DL (Vimeo)	280	27.8098
DL (cryo-ET)	280	27.9406
Linear	281	18.1614
DL (Vimeo)	281	19.6344
DL (cryo-ET)	281	17.9151
Linear	282	34.3093
DL (Vimeo)	282	35.0431
DL (cryo-ET)	282	33.1073
Linear	283	23.3669
DL (Vimeo)	283	24.522
DL (cryo-ET)	283	24.1305
Linear	284	19.4207
DL (Vimeo)	284	20.9866
DL (cryo-ET)	284	18.8598
Linear	285	20.1141
DL (Vimeo)	285	21.5754
DL (cryo-ET)	285	19.1522
Linear	286	30.7341
DL (Vimeo)	286	31.6873
DL (cryo-ET)	286	30.6068
Linear	287	32.2755
DL (Vimeo)	287	33.2069
DL (cryo-ET)	287	31.1518
Linear	288	31.8798
DL (Vimeo)	288	32.8211
DL (cryo-ET)	288	31.0733
Linear	289	33.4892
DL (Vimeo)	289	34.3044
DL (cryo-ET)	289	33.0556
Linear	290	33.1142
DL (Vimeo)	290	34.0076
DL (cryo-ET)	290	32.2113
Linear	291	31.4944
DL (Vimeo)	291	32.4378
DL (cryo-ET)	291	30.6791
Linear	292	20.6903
DL (Vimeo)	292	22.139
DL (cryo-ET)	292	19.619
Linear	293	21.8436
DL (Vimeo)	293	23.159
DL (cryo-ET)	293	20.8892
Linear	294	22.8566
DL (Vimeo)	294	24.0213
DL (cryo-ET)	294	23.1357
Linear	295	23.7528
DL (Vimeo)	295	24.8101
DL (cryo-ET)	295	24.5309
Linear	296	25.301
DL (Vimeo)	296	26.2403
DL (cryo-ET)	296	26.3447
Linear	297	24.5758
DL (Vimeo)	297	25.5542
DL (cryo-ET)	297	25.5564
Linear	298	31.5392
DL (Vimeo)	298	32.493
DL (cryo-ET)	298	31.3671
Linear	299	25.9407
DL (Vimeo)	299	26.8857
DL (cryo-ET)	299	27.0414
Linear	300	26.541
DL (Vimeo)	300	27.4936
DL (cryo-ET)	300	27.7048
Linear	301	27.5817
DL (Vimeo)	301	28.5002
DL (cryo-ET)	301	28.7424
Linear	302	28.0667
DL (Vimeo)	302	28.9824
DL (cryo-ET)	302	29.1363
Linear	303	30.8175
DL (Vimeo)	303	31.7688
DL (cryo-ET)	303	31.052
Linear	304	31.1859
DL (Vimeo)	304	32.1566
DL (cryo-ET)	304	31.0154
Linear	305	28.5212
DL (Vimeo)	305	29.4164
DL (cryo-ET)	305	29.5809
Linear	306	30.4646
DL (Vimeo)	306	31.3852
DL (cryo-ET)	306	30.9725
Linear	307	27.0822
DL (Vimeo)	307	28.0368
DL (cryo-ET)	307	28.2637
Linear	308	29.7398
DL (Vimeo)	308	30.6494
DL (cryo-ET)	308	30.4802
Linear	309	28.9345
DL (Vimeo)	309	29.8556
DL (cryo-ET)	309	29.9894
Linear	310	29.3315
DL (Vimeo)	310	30.2516
DL (cryo-ET)	310	30.3203
Linear	311	30.0878
DL (Vimeo)	311	31.0127
DL (cryo-ET)	311	30.7977
Linear	312	29.7134
DL (Vimeo)	312	30.7882
DL (cryo-ET)	312	31.1986
Linear	313	32.9141
DL (Vimeo)	313	33.8771
DL (cryo-ET)	313	32.4051
Linear	314	33.4857
DL (Vimeo)	314	34.3877
DL (cryo-ET)	314	32.2363
Linear	315	30.0692
DL (Vimeo)	315	31.1508
DL (cryo-ET)	315	31.5368
Linear	316	30.3748
DL (Vimeo)	316	31.4735
DL (cryo-ET)	316	31.8277
Linear	317	21.6136
DL (Vimeo)	317	22.9126
DL (cryo-ET)	317	21.4101
Linear	318	23.6853
DL (Vimeo)	318	24.7573
DL (cryo-ET)	318	24.8772
Linear	319	33.2183
DL (Vimeo)	319	34.1238
DL (cryo-ET)	319	32.2187
Linear	320	18.9999
DL (Vimeo)	320	20.6007
DL (cryo-ET)	320	19.2645
Linear	321	22.6938
DL (Vimeo)	321	23.859
DL (cryo-ET)	321	23.1781
Linear	322	33.8483
DL (Vimeo)	322	34.7234
DL (cryo-ET)	322	32.1335
Linear	323	19.6809
DL (Vimeo)	323	21.262
DL (cryo-ET)	323	19.9899
Linear	324	24.5276
DL (Vimeo)	324	25.5578
DL (cryo-ET)	324	25.9988
Linear	325	26.6039
DL (Vimeo)	325	27.5908
DL (cryo-ET)	325	28.1302
Linear	326	27.6725
DL (Vimeo)	326	28.644
DL (cryo-ET)	326	29.193
Linear	327	29.3861
DL (Vimeo)	327	30.4305
DL (cryo-ET)	327	30.8775
Linear	328	28.9669
DL (Vimeo)	328	29.9908
DL (cryo-ET)	328	30.4863
Linear	329	28.1479
DL (Vimeo)	329	29.1145
DL (cryo-ET)	329	29.6613
Linear	330	32.7682
DL (Vimeo)	330	33.6926
DL (cryo-ET)	330	32.7923
Linear	331	20.3759
DL (Vimeo)	331	21.8572
DL (cryo-ET)	331	20.3199
Linear	332	27.1849
DL (Vimeo)	332	28.1553
DL (cryo-ET)	332	28.7123
Linear	333	32.5536
DL (Vimeo)	333	33.6132
DL (cryo-ET)	333	33.133
Linear	334	25.2897
DL (Vimeo)	334	26.2853
DL (cryo-ET)	334	26.8253
Linear	335	28.5761
DL (Vimeo)	335	29.5644
DL (cryo-ET)	335	30.0925
Linear	336	31.841
DL (Vimeo)	336	32.9545
DL (cryo-ET)	336	33.0414
Linear	337	18.4104
DL (Vimeo)	337	19.9214
DL (cryo-ET)	337	18.7966
Linear	338	25.9894
DL (Vimeo)	338	26.9963
DL (cryo-ET)	338	27.5379
Linear	339	31.5719
DL (Vimeo)	339	32.681
DL (cryo-ET)	339	32.9184
Linear	340	31.2778
DL (Vimeo)	340	32.4048
DL (cryo-ET)	340	32.6432
Linear	341	30.6837
DL (Vimeo)	341	31.799
DL (cryo-ET)	341	32.1198
Linear	342	30.9779
DL (Vimeo)	342	32.0657
DL (cryo-ET)	342	32.3939
Linear	343	32.1583
DL (Vimeo)	343	33.2502
DL (cryo-ET)	343	33.1696
Linear	344	24.9575
DL (Vimeo)	344	25.8699
DL (cryo-ET)	344	26.4325
Linear	345	20.9813
DL (Vimeo)	345	22.4247
DL (cryo-ET)	345	20.9763
Linear	346	22.1651
DL (Vimeo)	346	23.4029
DL (cryo-ET)	346	22.054
Linear	347	25.6763
DL (Vimeo)	347	26.5629
DL (cryo-ET)	347	27.1854
Linear	348	26.3174
DL (Vimeo)	348	27.2165
DL (cryo-ET)	348	27.8142
Linear	349	27.9386
DL (Vimeo)	349	28.8222
DL (cryo-ET)	349	29.4183
Linear	350	23.2198
DL (Vimeo)	350	24.2664
DL (cryo-ET)	350	23.7316
Linear	351	30.2045
DL (Vimeo)	351	31.1913
DL (cryo-ET)	351	31.6615
Linear	352	31.9575
DL (Vimeo)	352	32.9608
DL (cryo-ET)	352	33.3273
Linear	353	29.8966
DL (Vimeo)	353	30.8733
DL (cryo-ET)	353	31.3473
Linear	354	32.1966
DL (Vimeo)	354	33.173
DL (cryo-ET)	354	33.5363
Linear	355	24.1046
DL (Vimeo)	355	25.0554
DL (cryo-ET)	355	25.3246
Linear	356	28.7926
DL (Vimeo)	356	29.7147
DL (cryo-ET)	356	30.2591
Linear	357	31.6699
DL (Vimeo)	357	32.6809
DL (cryo-ET)	357	33.0849
Linear	358	31.1222
DL (Vimeo)	358	32.1264
DL (cryo-ET)	358	32.5517
Linear	359	31.4402
DL (Vimeo)	359	32.4619
DL (cryo-ET)	359	32.8757
Linear	360	29.1556
DL (Vimeo)	360	30.093
DL (cryo-ET)	360	30.612
Linear	361	30.5286
DL (Vimeo)	361	31.5444
DL (cryo-ET)	361	31.973
Linear	362	28.3877
DL (Vimeo)	362	29.2859
DL (cryo-ET)	362	29.8601
Linear	363	30.8404
DL (Vimeo)	363	31.8454
DL (cryo-ET)	363	32.2878
Linear	364	29.5342
DL (Vimeo)	364	30.4511
DL (cryo-ET)	364	30.9835
Linear	365	27.435
DL (Vimeo)	365	28.3359
DL (cryo-ET)	365	28.9225
Linear	366	26.9167
DL (Vimeo)	366	27.7957
DL (cryo-ET)	366	28.4039

## Sheet: RMSE
RMSE ↓	ID	Values
Linear	0	21.1598
DL (Vimeo)	0	17.9233
DL (cryo-ET)	0	30.3266
Linear	1	51.6103
DL (Vimeo)	1	41.5919
DL (cryo-ET)	1	40.2927
Linear	2	37.3831
DL (Vimeo)	2	30.2175
DL (cryo-ET)	2	35.385
Linear	3	74.5422
DL (Vimeo)	3	60.0967
DL (cryo-ET)	3	54.9091
Linear	4	47.5334
DL (Vimeo)	4	38.3115
DL (cryo-ET)	4	37.9507
Linear	5	19.7385
DL (Vimeo)	5	16.6131
DL (cryo-ET)	5	28.0274
Linear	6	137.529
DL (Vimeo)	6	108.153
DL (cryo-ET)	6	101.944
Linear	7	32.9564
DL (Vimeo)	7	26.8071
DL (cryo-ET)	7	36.5
Linear	8	27.8694
DL (Vimeo)	8	22.5341
DL (cryo-ET)	8	35.9782
Linear	9	104.662
DL (Vimeo)	9	83.3099
DL (cryo-ET)	9	76.0346
Linear	10	587.784
DL (Vimeo)	10	408.569
DL (cryo-ET)	10	739.555
Linear	11	22.6979
DL (Vimeo)	11	19.0227
DL (cryo-ET)	11	32.5823
Linear	12	67.622
DL (Vimeo)	12	54.5139
DL (cryo-ET)	12	50.2048
Linear	13	61.27
DL (Vimeo)	13	49.6214
DL (cryo-ET)	13	46.0118
Linear	14	500.668
DL (Vimeo)	14	359.954
DL (cryo-ET)	14	626.353
Linear	15	35.0502
DL (Vimeo)	15	28.2835
DL (cryo-ET)	15	35.5376
Linear	16	56.1288
DL (Vimeo)	16	45.2925
DL (cryo-ET)	16	43.3469
Linear	17	43.6406
DL (Vimeo)	17	35.1501
DL (cryo-ET)	17	36.4959
Linear	18	789.118
DL (Vimeo)	18	559.799
DL (cryo-ET)	18	900.899
Linear	19	162.018
DL (Vimeo)	19	126.211
DL (cryo-ET)	19	122.399
Linear	20	689.921
DL (Vimeo)	20	480.77
DL (cryo-ET)	20	839.597
Linear	21	379.221
DL (Vimeo)	21	279.163
DL (cryo-ET)	21	351.503
Linear	22	25.8271
DL (Vimeo)	22	21.2847
DL (cryo-ET)	22	35.0476
Linear	23	30.5308
DL (Vimeo)	23	24.8773
DL (cryo-ET)	23	36.0737
Linear	24	24.1908
DL (Vimeo)	24	19.9774
DL (cryo-ET)	24	34.8699
Linear	25	236.185
DL (Vimeo)	25	180.713
DL (cryo-ET)	25	189.459
Linear	26	40.5788
DL (Vimeo)	26	32.6696
DL (cryo-ET)	26	36.7913
Linear	27	119.546
DL (Vimeo)	27	94.7469
DL (cryo-ET)	27	87.4974
Linear	28	82.7163
DL (Vimeo)	28	66.3107
DL (cryo-ET)	28	60.2319
Linear	29	294.876
DL (Vimeo)	29	221.552
DL (cryo-ET)	29	245.355
Linear	30	92.9197
DL (Vimeo)	30	74.5454
DL (cryo-ET)	30	67.299
Linear	31	194.204
DL (Vimeo)	31	150.3
DL (cryo-ET)	31	152.516
Linear	32	331.878
DL (Vimeo)	32	245.509
DL (cryo-ET)	32	299.398
Linear	33	436.152
DL (Vimeo)	33	311.298
DL (cryo-ET)	33	555.055
Linear	34	149.72
DL (Vimeo)	34	119.169
DL (cryo-ET)	34	112.278
Linear	35	262.566
DL (Vimeo)	35	200.506
DL (cryo-ET)	35	213.238
Linear	36	212.964
DL (Vimeo)	36	165.506
DL (cryo-ET)	36	167.185
Linear	37	111.579
DL (Vimeo)	37	88.6399
DL (cryo-ET)	37	81.2645
Linear	38	87.4235
DL (Vimeo)	38	69.9865
DL (cryo-ET)	38	63.2664
Linear	39	128.372
DL (Vimeo)	39	102.254
DL (cryo-ET)	39	94.8049
Linear	40	177.025
DL (Vimeo)	40	139.572
DL (cryo-ET)	40	135.043
Linear	41	98.2038
DL (Vimeo)	41	78.4997
DL (cryo-ET)	41	71.3619
Linear	42	78.2943
DL (Vimeo)	42	63.1677
DL (cryo-ET)	42	57.1135
Linear	43	41.8152
DL (Vimeo)	43	33.4908
DL (cryo-ET)	43	35.8285
Linear	44	71.1579
DL (Vimeo)	44	57.3375
DL (cryo-ET)	44	52.6684
Linear	45	64.1251
DL (Vimeo)	45	51.5411
DL (cryo-ET)	45	47.8163
Linear	46	35.784
DL (Vimeo)	46	28.9082
DL (cryo-ET)	46	33.2306
Linear	47	49.1155
DL (Vimeo)	47	39.4836
DL (cryo-ET)	47	38.839
Linear	48	26.6114
DL (Vimeo)	48	21.9145
DL (cryo-ET)	48	31.5859
Linear	49	58.4538
DL (Vimeo)	49	46.8595
DL (cryo-ET)	49	43.6913
Linear	50	28.1491
DL (Vimeo)	50	23.143
DL (cryo-ET)	50	33.7407
Linear	51	38.7415
DL (Vimeo)	51	31.2622
DL (cryo-ET)	51	34.5629
Linear	52	45.328
DL (Vimeo)	52	36.5857
DL (cryo-ET)	52	36.603
Linear	53	33.1762
DL (Vimeo)	53	27.0278
DL (cryo-ET)	53	32.4947
Linear	54	30.6473
DL (Vimeo)	54	24.8295
DL (cryo-ET)	54	34.4073
Linear	55	53.5289
DL (Vimeo)	55	42.9459
DL (cryo-ET)	55	40.8335
Linear	56	79.3172
DL (Vimeo)	56	62.9674
DL (cryo-ET)	56	66.8324
Linear	57	53.5736
DL (Vimeo)	57	42.8699
DL (cryo-ET)	57	51.0073
Linear	58	32.4972
DL (Vimeo)	58	25.8907
DL (cryo-ET)	58	44.3521
Linear	59	35.3637
DL (Vimeo)	59	28.2622
DL (cryo-ET)	59	45.6559
Linear	60	45.3839
DL (Vimeo)	60	36.3857
DL (cryo-ET)	60	47.6103
Linear	61	71.1966
DL (Vimeo)	61	56.6386
DL (cryo-ET)	61	60.3301
Linear	62	113.98
DL (Vimeo)	62	90.046
DL (cryo-ET)	62	95.2446
Linear	63	58.6881
DL (Vimeo)	63	46.9228
DL (cryo-ET)	63	53.6551
Linear	64	184.364
DL (Vimeo)	64	142.348
DL (cryo-ET)	64	165.638
Linear	65	41.7015
DL (Vimeo)	65	33.3029
DL (cryo-ET)	65	47.3588
Linear	66	38.4492
DL (Vimeo)	66	30.7942
DL (cryo-ET)	66	45.3146
Linear	67	131.738
DL (Vimeo)	67	103.659
DL (cryo-ET)	67	110.732
Linear	68	27.6654
DL (Vimeo)	68	22.1436
DL (cryo-ET)	68	39.055
Linear	69	99.7922
DL (Vimeo)	69	79.0139
DL (cryo-ET)	69	82.9288
Linear	70	49.1664
DL (Vimeo)	70	39.4644
DL (cryo-ET)	70	50.3531
Linear	71	29.845
DL (Vimeo)	71	23.8997
DL (cryo-ET)	71	40.0038
Linear	72	64.5439
DL (Vimeo)	72	51.7275
DL (cryo-ET)	72	57.2995
Linear	73	23.0122
DL (Vimeo)	73	18.9916
DL (cryo-ET)	73	28.1682
Linear	74	473.023
DL (Vimeo)	74	341.67
DL (cryo-ET)	74	613.702
Linear	75	550.826
DL (Vimeo)	75	386.834
DL (cryo-ET)	75	821.913
Linear	76	19.2584
DL (Vimeo)	76	16.0558
DL (cryo-ET)	76	24.6499
Linear	77	88.8332
DL (Vimeo)	77	70.5939
DL (cryo-ET)	77	73.8087
Linear	78	15.9079
DL (Vimeo)	78	13.7061
DL (cryo-ET)	78	28.3457
Linear	79	17.5277
DL (Vimeo)	79	14.87
DL (cryo-ET)	79	24.7321
Linear	80	25.1726
DL (Vimeo)	80	20.4745
DL (cryo-ET)	80	33.7845
Linear	81	649.579
DL (Vimeo)	81	457.822
DL (cryo-ET)	81	923.637
Linear	82	154.133
DL (Vimeo)	82	120.418
DL (cryo-ET)	82	133.516
Linear	83	743.358
DL (Vimeo)	83	529.838
DL (cryo-ET)	83	984.523
Linear	84	20.9649
DL (Vimeo)	84	17.2694
DL (cryo-ET)	84	26.76
Linear	85	278.262
DL (Vimeo)	85	208.479
DL (cryo-ET)	85	260.216
Linear	86	223.678
DL (Vimeo)	86	170.443
DL (cryo-ET)	86	204.958
Linear	87	356.473
DL (Vimeo)	87	262.884
DL (cryo-ET)	87	344.197
Linear	88	409.088
DL (Vimeo)	88	294.984
DL (cryo-ET)	88	526.558
Linear	89	204.371
DL (Vimeo)	89	160.576
DL (cryo-ET)	89	183.378
Linear	90	250.624
DL (Vimeo)	90	192.394
DL (cryo-ET)	90	229.91
Linear	91	315.568
DL (Vimeo)	91	235.009
DL (cryo-ET)	91	296.995
Linear	92	75.5115
DL (Vimeo)	92	60.5436
DL (cryo-ET)	92	62.1127
Linear	93	44.3498
DL (Vimeo)	93	35.3102
DL (cryo-ET)	93	44.1654
Linear	94	142.93
DL (Vimeo)	94	115.111
DL (cryo-ET)	94	119.448
Linear	95	123.16
DL (Vimeo)	95	98.9956
DL (cryo-ET)	95	101.433
Linear	96	84.3934
DL (Vimeo)	96	67.6112
DL (cryo-ET)	96	68.1577
Linear	97	94.3985
DL (Vimeo)	97	75.6724
DL (cryo-ET)	97	75.786
Linear	98	57.1839
DL (Vimeo)	98	45.8506
DL (cryo-ET)	98	50.4787
Linear	99	169.471
DL (Vimeo)	99	135.658
DL (cryo-ET)	99	144.39
Linear	100	107.163
DL (Vimeo)	100	85.9457
DL (cryo-ET)	100	86.7887
Linear	101	37.9918
DL (Vimeo)	101	30.2607
DL (cryo-ET)	101	41.391
Linear	102	62.4794
DL (Vimeo)	102	50.3707
DL (cryo-ET)	102	52.605
Linear	103	68.5291
DL (Vimeo)	103	55.175
DL (cryo-ET)	103	56.3213
Linear	104	29.9811
DL (Vimeo)	104	24.0226
DL (cryo-ET)	104	38.0221
Linear	105	40.9779
DL (Vimeo)	105	32.7635
DL (cryo-ET)	105	42.0461
Linear	106	52.0737
DL (Vimeo)	106	41.761
DL (cryo-ET)	106	46.8634
Linear	107	48.0491
DL (Vimeo)	107	38.421
DL (cryo-ET)	107	45.1855
Linear	108	27.8378
DL (Vimeo)	108	22.4312
DL (cryo-ET)	108	36.4515
Linear	109	35.2651
DL (Vimeo)	109	28.1302
DL (cryo-ET)	109	41.7185
Linear	110	32.4901
DL (Vimeo)	110	25.867
DL (cryo-ET)	110	39.6629
Linear	111	25.5222
DL (Vimeo)	111	20.7804
DL (cryo-ET)	111	33.2082
Linear	112	44.4639
DL (Vimeo)	112	35.7447
DL (cryo-ET)	112	47.6449
Linear	113	31.5426
DL (Vimeo)	113	25.5475
DL (cryo-ET)	113	35.4208
Linear	114	40.7989
DL (Vimeo)	114	32.957
DL (cryo-ET)	114	44.1065
Linear	115	64.4133
DL (Vimeo)	115	51.2641
DL (cryo-ET)	115	63.6025
Linear	116	24.5477
DL (Vimeo)	116	19.8576
DL (cryo-ET)	116	32.9266
Linear	117	58.2279
DL (Vimeo)	117	46.6975
DL (cryo-ET)	117	59.2364
Linear	118	37.3373
DL (Vimeo)	118	29.8413
DL (cryo-ET)	118	42.0145
Linear	119	71.5658
DL (Vimeo)	119	57.2079
DL (cryo-ET)	119	71.5836
Linear	120	492.388
DL (Vimeo)	120	348.871
DL (cryo-ET)	120	817.338
Linear	121	48.4594
DL (Vimeo)	121	38.8759
DL (cryo-ET)	121	50.8784
Linear	122	34.0486
DL (Vimeo)	122	27.2863
DL (cryo-ET)	122	39.0832
Linear	123	79.9323
DL (Vimeo)	123	63.748
DL (cryo-ET)	123	79.2304
Linear	124	52.8224
DL (Vimeo)	124	42.3426
DL (cryo-ET)	124	54.5276
Linear	125	29.118
DL (Vimeo)	125	23.4257
DL (cryo-ET)	125	34.4599
Linear	126	118.978
DL (Vimeo)	126	93.8819
DL (cryo-ET)	126	117.741
Linear	127	102.494
DL (Vimeo)	127	80.945
DL (cryo-ET)	127	98.7407
Linear	128	20.0997
DL (Vimeo)	128	16.4262
DL (cryo-ET)	128	32.1044
Linear	129	252.239
DL (Vimeo)	129	189.03
DL (cryo-ET)	129	282.065
Linear	130	18.1829
DL (Vimeo)	130	15.1915
DL (cryo-ET)	130	29.5508
Linear	131	90.3391
DL (Vimeo)	131	71.6379
DL (cryo-ET)	131	88.2084
Linear	132	201.747
DL (Vimeo)	132	153.657
DL (cryo-ET)	132	221.326
Linear	133	165.821
DL (Vimeo)	133	127.994
DL (cryo-ET)	133	173.183
Linear	134	139.168
DL (Vimeo)	134	108.388
DL (cryo-ET)	134	139.934
Linear	135	13.0983
DL (Vimeo)	135	11.2851
DL (cryo-ET)	135	25.4881
Linear	136	424.307
DL (Vimeo)	136	307.796
DL (cryo-ET)	136	554.585
Linear	137	22.3788
DL (Vimeo)	137	18.2901
DL (cryo-ET)	137	32.9371
Linear	138	659.835
DL (Vimeo)	138	475.8
DL (cryo-ET)	138	1036.18
Linear	139	576.764
DL (Vimeo)	139	411.098
DL (cryo-ET)	139	910.59
Linear	140	14.9344
DL (Vimeo)	140	12.8522
DL (cryo-ET)	140	27.5752
Linear	141	26.6699
DL (Vimeo)	141	21.5366
DL (cryo-ET)	141	33.233
Linear	142	16.6405
DL (Vimeo)	142	14.0017
DL (cryo-ET)	142	30.2865
Linear	143	321.102
DL (Vimeo)	143	237.574
DL (cryo-ET)	143	364.334
Linear	144	287.106
DL (Vimeo)	144	213.317
DL (cryo-ET)	144	323.538
Linear	145	369.803
DL (Vimeo)	145	268.295
DL (cryo-ET)	145	475.718
Linear	146	225.178
DL (Vimeo)	146	171.553
DL (cryo-ET)	146	243.108
Linear	147	85.6198
DL (Vimeo)	147	68.2597
DL (cryo-ET)	147	79.4841
Linear	148	152.818
DL (Vimeo)	148	120.917
DL (cryo-ET)	148	151.395
Linear	149	68.2619
DL (Vimeo)	149	54.6311
DL (cryo-ET)	149	63.8875
Linear	150	61.9143
DL (Vimeo)	150	49.6812
DL (cryo-ET)	150	59.8857
Linear	151	97.4826
DL (Vimeo)	151	77.6319
DL (cryo-ET)	151	91.7173
Linear	152	111.449
DL (Vimeo)	152	89.0065
DL (cryo-ET)	152	106.348
Linear	153	76.2078
DL (Vimeo)	153	60.986
DL (cryo-ET)	153	71.0145
Linear	154	183.647
DL (Vimeo)	154	143.031
DL (cryo-ET)	154	189.748
Linear	155	51.0783
DL (Vimeo)	155	40.799
DL (cryo-ET)	155	51.1602
Linear	156	26.0487
DL (Vimeo)	156	20.8995
DL (cryo-ET)	156	29.9795
Linear	157	56.3451
DL (Vimeo)	157	45.2768
DL (cryo-ET)	157	54.7555
Linear	158	39.7608
DL (Vimeo)	158	31.7154
DL (cryo-ET)	158	41.7841
Linear	159	36.7715
DL (Vimeo)	159	29.5914
DL (cryo-ET)	159	38.6902
Linear	160	47.3491
DL (Vimeo)	160	38.0232
DL (cryo-ET)	160	48.3103
Linear	161	33.4763
DL (Vimeo)	161	26.7855
DL (cryo-ET)	161	35.1562
Linear	162	129.199
DL (Vimeo)	162	103.109
DL (cryo-ET)	162	123.241
Linear	163	30.9669
DL (Vimeo)	163	24.735
DL (cryo-ET)	163	34.6782
Linear	164	28.7334
DL (Vimeo)	164	23.1591
DL (cryo-ET)	164	32.5141
Linear	165	43.1837
DL (Vimeo)	165	34.3937
DL (cryo-ET)	165	44.3899
Linear	166	23.8066
DL (Vimeo)	166	19.2823
DL (cryo-ET)	166	29.9581
Linear	167	21.8137
DL (Vimeo)	167	17.9226
DL (cryo-ET)	167	29.9072
Linear	168	168.163
DL (Vimeo)	168	132.028
DL (cryo-ET)	168	126.476
Linear	169	99.2023
DL (Vimeo)	169	81.4311
DL (cryo-ET)	169	72.249
Linear	170	284.283
DL (Vimeo)	170	218.047
DL (cryo-ET)	170	227.805
Linear	171	40.8714
DL (Vimeo)	171	32.9073
DL (cryo-ET)	171	31.0544
Linear	172	70.8879
DL (Vimeo)	172	58.5429
DL (cryo-ET)	172	51.8057
Linear	173	318.086
DL (Vimeo)	173	234.838
DL (cryo-ET)	173	267.098
Linear	174	79.072
DL (Vimeo)	174	65.1057
DL (cryo-ET)	174	57.4609
Linear	175	131.407
DL (Vimeo)	175	107.12
DL (cryo-ET)	175	95.5828
Linear	176	87.629
DL (Vimeo)	176	72.2681
DL (cryo-ET)	176	63.6178
Linear	177	112.964
DL (Vimeo)	177	92.4426
DL (cryo-ET)	177	82.2497
Linear	178	142.205
DL (Vimeo)	178	111.488
DL (cryo-ET)	178	106.057
Linear	179	762.997
DL (Vimeo)	179	538.831
DL (cryo-ET)	179	862.46
Linear	180	565.342
DL (Vimeo)	180	391.446
DL (cryo-ET)	180	703.029
Linear	181	185.189
DL (Vimeo)	181	146.578
DL (cryo-ET)	181	141.107
Linear	182	418.775
DL (Vimeo)	182	298.292
DL (cryo-ET)	182	509.141
Linear	183	481.74
DL (Vimeo)	183	346.424
DL (cryo-ET)	183	585.861
Linear	184	664.118
DL (Vimeo)	184	464.919
DL (cryo-ET)	184	800.41
Linear	185	122.049
DL (Vimeo)	185	95.2457
DL (cryo-ET)	185	89.3282
Linear	186	154.105
DL (Vimeo)	186	124.34
DL (cryo-ET)	186	114.554
Linear	187	43.859
DL (Vimeo)	187	35.4281
DL (cryo-ET)	187	33.007
Linear	188	251.474
DL (Vimeo)	188	190.99
DL (cryo-ET)	188	199.394
Linear	189	58.9036
DL (Vimeo)	189	48.1782
DL (cryo-ET)	189	43.0578
Linear	190	38.555
DL (Vimeo)	190	30.9913
DL (cryo-ET)	190	29.8188
Linear	191	226.607
DL (Vimeo)	191	177.596
DL (cryo-ET)	191	178.543
Linear	192	50.3999
DL (Vimeo)	192	41.386
DL (cryo-ET)	192	37.2477
Linear	193	46.708
DL (Vimeo)	193	37.976
DL (cryo-ET)	193	34.7318
Linear	194	106.284
DL (Vimeo)	194	82.6163
DL (cryo-ET)	194	77.6754
Linear	195	364.328
DL (Vimeo)	195	271.29
DL (cryo-ET)	195	317.815
Linear	196	93.1533
DL (Vimeo)	196	72.1959
DL (cryo-ET)	196	68.0139
Linear	197	54.2876
DL (Vimeo)	197	44.4233
DL (cryo-ET)	197	40.1452
Linear	198	203.557
DL (Vimeo)	198	157.842
DL (cryo-ET)	198	156.478
Linear	199	64.7256
DL (Vimeo)	199	53.5205
DL (cryo-ET)	199	47.345
Linear	200	83.0627
DL (Vimeo)	200	64.4651
DL (cryo-ET)	200	60.978
Linear	201	74.4281
DL (Vimeo)	201	57.86
DL (cryo-ET)	201	55.17
Linear	202	50.6739
DL (Vimeo)	202	39.0749
DL (cryo-ET)	202	42.5784
Linear	203	55.2882
DL (Vimeo)	203	43.1561
DL (cryo-ET)	203	43.8922
Linear	204	46.7149
DL (Vimeo)	204	36.0785
DL (cryo-ET)	204	42.575
Linear	205	42.8615
DL (Vimeo)	205	33.3477
DL (cryo-ET)	205	39.5831
Linear	206	60.6913
DL (Vimeo)	206	46.9255
DL (cryo-ET)	206	47.4236
Linear	207	67.2627
DL (Vimeo)	207	52.1703
DL (cryo-ET)	207	50.7265
Linear	208	22.0534
DL (Vimeo)	208	18.6743
DL (cryo-ET)	208	28.9028
Linear	209	656.718
DL (Vimeo)	209	458.325
DL (cryo-ET)	209	763.587
Linear	210	58.781
DL (Vimeo)	210	46.6255
DL (cryo-ET)	210	50.31
Linear	211	30.3875
DL (Vimeo)	211	24.524
DL (cryo-ET)	211	41.2091
Linear	212	28.3246
DL (Vimeo)	212	23.0825
DL (cryo-ET)	212	37.3202
Linear	213	70.0523
DL (Vimeo)	213	55.8895
DL (cryo-ET)	213	57.0546
Linear	214	773.659
DL (Vimeo)	214	539.72
DL (cryo-ET)	214	882.747
Linear	215	425.904
DL (Vimeo)	215	313.824
DL (cryo-ET)	215	464.412
Linear	216	33.212
DL (Vimeo)	216	26.6797
DL (cryo-ET)	216	46.3121
Linear	217	38.9471
DL (Vimeo)	217	30.9501
DL (cryo-ET)	217	46.8652
Linear	218	53.7961
DL (Vimeo)	218	42.7379
DL (cryo-ET)	218	49.0164
Linear	219	77.5036
DL (Vimeo)	219	61.7439
DL (cryo-ET)	219	60.0538
Linear	220	885.624
DL (Vimeo)	220	628.32
DL (cryo-ET)	220	950.543
Linear	221	20.0619
DL (Vimeo)	221	17.1316
DL (cryo-ET)	221	28.8183
Linear	222	24.2653
DL (Vimeo)	222	20.1981
DL (cryo-ET)	222	30.4415
Linear	223	565.417
DL (Vimeo)	223	404.191
DL (cryo-ET)	223	729.566
Linear	224	334.57
DL (Vimeo)	224	251.433
DL (cryo-ET)	224	286.911
Linear	225	45.9641
DL (Vimeo)	225	36.6226
DL (cryo-ET)	225	46.4438
Linear	226	268.545
DL (Vimeo)	226	206.622
DL (cryo-ET)	226	222.067
Linear	227	42.3368
DL (Vimeo)	227	33.9694
DL (cryo-ET)	227	47.8507
Linear	228	105.966
DL (Vimeo)	228	84.7953
DL (cryo-ET)	228	79.9617
Linear	229	221.656
DL (Vimeo)	229	172.185
DL (cryo-ET)	229	178.957
Linear	230	94.8198
DL (Vimeo)	230	75.7666
DL (cryo-ET)	230	71.5477
Linear	231	35.9465
DL (Vimeo)	231	28.7984
DL (cryo-ET)	231	45.6868
Linear	232	85.7125
DL (Vimeo)	232	68.7837
DL (cryo-ET)	232	66.0728
Linear	233	136.421
DL (Vimeo)	233	108.672
DL (cryo-ET)	233	103.652
Linear	234	64.0946
DL (Vimeo)	234	51.2418
DL (cryo-ET)	234	53.2622
Linear	235	26.3764
DL (Vimeo)	235	21.8221
DL (cryo-ET)	235	32.5303
Linear	236	157.493
DL (Vimeo)	236	124.995
DL (cryo-ET)	236	122.111
Linear	237	49.8606
DL (Vimeo)	237	39.7098
DL (cryo-ET)	237	48.2501
Linear	238	119.609
DL (Vimeo)	238	95.5601
DL (cryo-ET)	238	90.581
Linear	239	184.185
DL (Vimeo)	239	144.872
DL (cryo-ET)	239	145.306
Linear	240	377.123
DL (Vimeo)	240	280.458
DL (cryo-ET)	240	405.203
Linear	241	489.835
DL (Vimeo)	241	352.042
DL (cryo-ET)	241	639.354
Linear	242	241.208
DL (Vimeo)	242	190.563
DL (cryo-ET)	242	191.853
Linear	243	200.471
DL (Vimeo)	243	161.435
DL (cryo-ET)	243	155.606
Linear	244	298.097
DL (Vimeo)	244	229.912
DL (cryo-ET)	244	248.741
Linear	245	146.125
DL (Vimeo)	245	117.847
DL (cryo-ET)	245	109.264
Linear	246	58.0044
DL (Vimeo)	246	46.1735
DL (cryo-ET)	246	46.0761
Linear	247	170.085
DL (Vimeo)	247	137.454
DL (cryo-ET)	247	129.88
Linear	248	82.1654
DL (Vimeo)	248	66.1913
DL (cryo-ET)	248	61.207
Linear	249	45.5283
DL (Vimeo)	249	36.0536
DL (cryo-ET)	249	42.7216
Linear	250	112.975
DL (Vimeo)	250	91.0345
DL (cryo-ET)	250	82.9488
Linear	251	49.3532
DL (Vimeo)	251	39.4984
DL (cryo-ET)	251	43.1977
Linear	252	128.031
DL (Vimeo)	252	103.831
DL (cryo-ET)	252	95.8609
Linear	253	62.7524
DL (Vimeo)	253	49.9244
DL (cryo-ET)	253	49.4362
Linear	254	42.5736
DL (Vimeo)	254	33.8477
DL (cryo-ET)	254	42.994
Linear	255	53.4499
DL (Vimeo)	255	42.5589
DL (cryo-ET)	255	44.3923
Linear	256	100.995
DL (Vimeo)	256	81.2961
DL (cryo-ET)	256	74.8061
Linear	257	74.9282
DL (Vimeo)	257	60.458
DL (cryo-ET)	257	56.3705
Linear	258	68.2752
DL (Vimeo)	258	54.9172
DL (cryo-ET)	258	53.0939
Linear	259	90.8217
DL (Vimeo)	259	73.1776
DL (cryo-ET)	259	67.4018
Linear	260	105.962
DL (Vimeo)	260	84.8677
DL (cryo-ET)	260	83.9966
Linear	261	372.749
DL (Vimeo)	261	280.199
DL (cryo-ET)	261	348.787
Linear	262	95.2856
DL (Vimeo)	262	76.6394
DL (cryo-ET)	262	77.8012
Linear	263	153.532
DL (Vimeo)	263	122.281
DL (cryo-ET)	263	122.475
Linear	264	19.2495
DL (Vimeo)	264	16.712
DL (cryo-ET)	264	30.9747
Linear	265	86.5065
DL (Vimeo)	265	69.3587
DL (cryo-ET)	265	71.9963
Linear	266	477.79
DL (Vimeo)	266	348.86
DL (cryo-ET)	266	596.106
Linear	267	26.4837
DL (Vimeo)	267	21.9636
DL (cryo-ET)	267	30.6973
Linear	268	49.9121
DL (Vimeo)	268	40.0625
DL (cryo-ET)	268	54.3174
Linear	269	119.004
DL (Vimeo)	269	95.3688
DL (cryo-ET)	269	93.0114
Linear	270	176.581
DL (Vimeo)	270	138.95
DL (cryo-ET)	270	142.299
Linear	271	71.4981
DL (Vimeo)	271	57.461
DL (cryo-ET)	271	62.8794
Linear	272	206.879
DL (Vimeo)	272	162.483
DL (cryo-ET)	272	167.887
Linear	273	78.3376
DL (Vimeo)	273	62.9815
DL (cryo-ET)	273	66.1182
Linear	274	59.9633
DL (Vimeo)	274	48.0316
DL (cryo-ET)	274	59.0862
Linear	275	34.9878
DL (Vimeo)	275	28.6038
DL (cryo-ET)	275	42.7779
Linear	276	245.767
DL (Vimeo)	276	191.177
DL (cryo-ET)	276	201.534
Linear	277	21.7137
DL (Vimeo)	277	18.5553
DL (cryo-ET)	277	31.7389
Linear	278	65.0792
DL (Vimeo)	278	51.9774
DL (cryo-ET)	278	59.3468
Linear	279	866.392
DL (Vimeo)	279	607.585
DL (cryo-ET)	279	957.941
Linear	280	134.589
DL (Vimeo)	280	107.671
DL (cryo-ET)	280	104.476
Linear	281	992.975
DL (Vimeo)	281	707.361
DL (cryo-ET)	281	1050.93
Linear	282	24.1072
DL (Vimeo)	282	20.3595
DL (cryo-ET)	282	31.7943
Linear	283	299.498
DL (Vimeo)	283	229.549
DL (cryo-ET)	283	251.205
Linear	284	743.035
DL (Vimeo)	284	518.113
DL (cryo-ET)	284	845.479
Linear	285	633.385
DL (Vimeo)	285	452.414
DL (cryo-ET)	285	790.427
Linear	286	54.9121
DL (Vimeo)	286	44.0911
DL (cryo-ET)	286	56.5456
Linear	287	38.5061
DL (Vimeo)	287	31.0738
DL (cryo-ET)	287	49.8772
Linear	288	42.1796
DL (Vimeo)	288	33.9603
DL (cryo-ET)	288	50.7868
Linear	289	29.1182
DL (Vimeo)	289	24.1344
DL (cryo-ET)	289	32.1751
Linear	290	31.7439
DL (Vimeo)	290	25.8415
DL (cryo-ET)	290	39.08
Linear	291	46.0933
DL (Vimeo)	291	37.0938
DL (cryo-ET)	291	55.6117
Linear	292	554.694
DL (Vimeo)	292	397.357
DL (cryo-ET)	292	709.87
Linear	293	425.328
DL (Vimeo)	293	314.182
DL (cryo-ET)	293	529.859
Linear	294	336.839
DL (Vimeo)	294	257.603
DL (cryo-ET)	294	315.869
Linear	295	274.033
DL (Vimeo)	295	214.818
DL (cryo-ET)	295	229.082
Linear	296	191.858
DL (Vimeo)	296	154.542
DL (cryo-ET)	296	150.871
Linear	297	226.724
DL (Vimeo)	297	180.992
DL (cryo-ET)	297	180.902
Linear	298	45.621
DL (Vimeo)	298	36.6252
DL (cryo-ET)	298	47.4648
Linear	299	165.581
DL (Vimeo)	299	133.203
DL (cryo-ET)	299	128.511
Linear	300	144.206
DL (Vimeo)	300	115.803
DL (cryo-ET)	300	110.307
Linear	301	113.476
DL (Vimeo)	301	91.8457
DL (cryo-ET)	301	86.8642
Linear	302	101.486
DL (Vimeo)	302	82.194
DL (cryo-ET)	302	79.3317
Linear	303	53.8678
DL (Vimeo)	303	43.2711
DL (cryo-ET)	303	51.0363
Linear	304	49.4865
DL (Vimeo)	304	39.5754
DL (cryo-ET)	304	51.4684
Linear	305	91.4031
DL (Vimeo)	305	74.3774
DL (cryo-ET)	305	71.6125
Linear	306	58.4274
DL (Vimeo)	306	47.2675
DL (cryo-ET)	306	51.9788
Linear	307	127.309
DL (Vimeo)	307	102.188
DL (cryo-ET)	307	96.9859
Linear	308	69.0395
DL (Vimeo)	308	55.9934
DL (cryo-ET)	308	58.2185
Linear	309	83.1052
DL (Vimeo)	309	67.224
DL (cryo-ET)	309	65.1845
Linear	310	75.8459
DL (Vimeo)	310	61.3654
DL (cryo-ET)	310	60.4024
Linear	311	63.7233
DL (Vimeo)	311	51.4999
DL (cryo-ET)	311	54.1137
Linear	312	69.4614
DL (Vimeo)	312	54.232
DL (cryo-ET)	312	49.3425
Linear	313	33.2408
DL (Vimeo)	313	26.6296
DL (cryo-ET)	313	37.3738
Linear	314	29.1411
DL (Vimeo)	314	23.6761
DL (cryo-ET)	314	38.8555
Linear	315	63.9969
DL (Vimeo)	315	49.8884
DL (cryo-ET)	315	45.6454
Linear	316	59.6487
DL (Vimeo)	316	46.316
DL (cryo-ET)	316	42.6884
Linear	317	448.454
DL (Vimeo)	317	332.52
DL (cryo-ET)	317	469.966
Linear	318	278.324
DL (Vimeo)	318	217.444
DL (cryo-ET)	318	211.525
Linear	319	30.9919
DL (Vimeo)	319	25.1593
DL (cryo-ET)	319	39.0135
Linear	320	818.636
DL (Vimeo)	320	566.252
DL (cryo-ET)	320	770.256
Linear	321	349.703
DL (Vimeo)	321	267.414
DL (cryo-ET)	321	312.799
Linear	322	26.8071
DL (Vimeo)	322	21.9149
DL (cryo-ET)	322	39.7859
Linear	323	699.831
DL (Vimeo)	323	486.278
DL (cryo-ET)	323	651.759
Linear	324	229.257
DL (Vimeo)	324	180.843
DL (cryo-ET)	324	163.381
Linear	325	142.13
DL (Vimeo)	325	113.241
DL (cryo-ET)	325	100.015
Linear	326	111.13
DL (Vimeo)	326	88.8552
DL (cryo-ET)	326	78.304
Linear	327	74.8987
DL (Vimeo)	327	58.8885
DL (cryo-ET)	327	53.1286
Linear	328	82.488
DL (Vimeo)	328	65.1624
DL (cryo-ET)	328	58.1372
Linear	329	99.6073
DL (Vimeo)	329	79.7322
DL (cryo-ET)	329	70.2993
Linear	330	34.3763
DL (Vimeo)	330	27.7858
DL (cryo-ET)	330	34.1865
Linear	331	596.339
DL (Vimeo)	331	423.994
DL (cryo-ET)	331	604.072
Linear	332	124.333
DL (Vimeo)	332	99.4372
DL (cryo-ET)	332	87.4675
Linear	333	36.1177
DL (Vimeo)	333	28.2985
DL (cryo-ET)	333	31.6069
Linear	334	192.356
DL (Vimeo)	334	152.951
DL (cryo-ET)	334	135.066
Linear	335	90.2552
DL (Vimeo)	335	71.8856
DL (cryo-ET)	335	63.654
Linear	336	42.5578
DL (Vimeo)	336	32.9332
DL (cryo-ET)	336	32.2805
Linear	337	937.66
DL (Vimeo)	337	662.132
DL (cryo-ET)	337	857.87
Linear	338	163.736
DL (Vimeo)	338	129.854
DL (cryo-ET)	338	114.629
Linear	339	45.2779
DL (Vimeo)	339	35.0737
DL (cryo-ET)	339	33.208
Linear	340	48.4505
DL (Vimeo)	340	37.3767
DL (cryo-ET)	340	35.3804
Linear	341	55.553
DL (Vimeo)	341	42.971
DL (cryo-ET)	341	39.9117
Linear	342	51.9149
DL (Vimeo)	342	40.4121
DL (cryo-ET)	342	37.4706
Linear	343	39.5597
DL (Vimeo)	343	30.7651
DL (cryo-ET)	343	31.3413
Linear	344	207.649
DL (Vimeo)	344	168.303
DL (cryo-ET)	344	147.854
Linear	345	518.745
DL (Vimeo)	345	372.06
DL (cryo-ET)	345	519.343
Linear	346	394.975
DL (Vimeo)	346	297.026
DL (cryo-ET)	346	405.206
Linear	347	175.973
DL (Vimeo)	347	143.479
DL (cryo-ET)	347	124.321
Linear	348	151.825
DL (Vimeo)	348	123.432
DL (cryo-ET)	348	107.561
Linear	349	104.525
DL (Vimeo)	349	85.2824
DL (cryo-ET)	349	74.344
Linear	350	309.812
DL (Vimeo)	350	243.47
DL (cryo-ET)	350	275.371
Linear	351	62.0339
DL (Vimeo)	351	49.4259
DL (cryo-ET)	351	44.3539
Linear	352	41.4317
DL (Vimeo)	352	32.8848
DL (cryo-ET)	352	30.2242
Linear	353	66.5923
DL (Vimeo)	353	53.1804
DL (cryo-ET)	353	47.682
Linear	354	39.2123
DL (Vimeo)	354	31.3172
DL (cryo-ET)	354	28.8041
Linear	355	252.71
DL (Vimeo)	355	203.023
DL (cryo-ET)	355	190.818
Linear	356	85.8657
DL (Vimeo)	356	69.4406
DL (cryo-ET)	356	61.2596
Linear	357	44.2681
DL (Vimeo)	357	35.0742
DL (cryo-ET)	357	31.9591
Linear	358	50.2179
DL (Vimeo)	358	39.8511
DL (cryo-ET)	358	36.1336
Linear	359	46.6727
DL (Vimeo)	359	36.8884
DL (cryo-ET)	359	33.5358
Linear	360	78.9805
DL (Vimeo)	360	63.6468
DL (cryo-ET)	360	56.4778
Linear	361	57.5727
DL (Vimeo)	361	45.5656
DL (cryo-ET)	361	41.2839
Linear	362	94.2553
DL (Vimeo)	362	76.6466
DL (cryo-ET)	362	67.1533
Linear	363	53.5843
DL (Vimeo)	363	42.5147
DL (cryo-ET)	363	38.3976
Linear	364	72.3874
DL (Vimeo)	364	58.6094
DL (cryo-ET)	364	51.8484
Linear	365	117.376
DL (Vimeo)	365	95.3878
DL (cryo-ET)	365	83.3365
Linear	366	132.255
DL (Vimeo)	366	108.022
DL (cryo-ET)	366	93.9044

## Sheet: SSIM
SSIM ↑	ID	Values
Linear	0	0.81228
DL (Vimeo)	0	0.843637
DL (cryo-ET)	0	0.853676
Linear	1	0.605777
DL (Vimeo)	1	0.667932
DL (cryo-ET)	1	0.693649
Linear	2	0.6911
DL (Vimeo)	2	0.745505
DL (cryo-ET)	2	0.765372
Linear	3	0.505524
DL (Vimeo)	3	0.569486
DL (cryo-ET)	3	0.598797
Linear	4	0.628545
DL (Vimeo)	4	0.689119
DL (cryo-ET)	4	0.7133
Linear	5	0.822455
DL (Vimeo)	5	0.8527
DL (cryo-ET)	5	0.860986
Linear	6	0.353917
DL (Vimeo)	6	0.41198
DL (cryo-ET)	6	0.436243
Linear	7	0.725674
DL (Vimeo)	7	0.775246
DL (cryo-ET)	7	0.792057
Linear	8	0.759871
DL (Vimeo)	8	0.804679
DL (cryo-ET)	8	0.817831
Linear	9	0.417424
DL (Vimeo)	9	0.479776
DL (cryo-ET)	9	0.507295
Linear	10	0.139613
DL (Vimeo)	10	0.168864
DL (cryo-ET)	10	0.136814
Linear	11	0.800349
DL (Vimeo)	11	0.834751
DL (cryo-ET)	11	0.845066
Linear	12	0.532542
DL (Vimeo)	12	0.596257
DL (cryo-ET)	12	0.624688
Linear	13	0.559127
DL (Vimeo)	13	0.621799
DL (cryo-ET)	13	0.650077
Linear	14	0.153918
DL (Vimeo)	14	0.184481
DL (cryo-ET)	14	0.150591
Linear	15	0.708098
DL (Vimeo)	15	0.761319
DL (cryo-ET)	15	0.779278
Linear	16	0.5835
DL (Vimeo)	16	0.645355
DL (cryo-ET)	16	0.672438
Linear	17	0.651219
DL (Vimeo)	17	0.710026
DL (cryo-ET)	17	0.732177
Linear	18	0.110134
DL (Vimeo)	18	0.134666
DL (cryo-ET)	18	0.112204
Linear	19	0.318504
DL (Vimeo)	19	0.373941
DL (cryo-ET)	19	0.396067
Linear	20	0.118139
DL (Vimeo)	20	0.150568
DL (cryo-ET)	20	0.118723
Linear	21	0.182959
DL (Vimeo)	21	0.219352
DL (cryo-ET)	21	0.21594
Linear	22	0.776548
DL (Vimeo)	22	0.817092
DL (cryo-ET)	22	0.829884
Linear	23	0.742298
DL (Vimeo)	23	0.789225
DL (cryo-ET)	23	0.804965
Linear	24	0.788639
DL (Vimeo)	24	0.826374
DL (cryo-ET)	24	0.837246
Linear	25	0.249749
DL (Vimeo)	25	0.295552
DL (cryo-ET)	25	0.311043
Linear	26	0.670761
DL (Vimeo)	26	0.727179
DL (cryo-ET)	26	0.748183
Linear	27	0.385197
DL (Vimeo)	27	0.44573
DL (cryo-ET)	27	0.472508
Linear	28	0.477533
DL (Vimeo)	28	0.541876
DL (cryo-ET)	28	0.571057
Linear	29	0.216587
DL (Vimeo)	29	0.256603
DL (cryo-ET)	29	0.26708
Linear	30	0.44755
DL (Vimeo)	30	0.510369
DL (cryo-ET)	30	0.540053
Linear	31	0.283935
DL (Vimeo)	31	0.334103
DL (cryo-ET)	31	0.353042
Linear	32	0.199981
DL (Vimeo)	32	0.240996
DL (cryo-ET)	32	0.237117
Linear	33	0.166982
DL (Vimeo)	33	0.203823
DL (cryo-ET)	33	0.163669
Linear	34	0.335445
DL (Vimeo)	34	0.388796
DL (cryo-ET)	34	0.414974
Linear	35	0.23404
DL (Vimeo)	35	0.277374
DL (cryo-ET)	35	0.28934
Linear	36	0.267063
DL (Vimeo)	36	0.314753
DL (cryo-ET)	36	0.333484
Linear	37	0.401943
DL (Vimeo)	37	0.463546
DL (cryo-ET)	37	0.491311
Linear	38	0.463068
DL (Vimeo)	38	0.527563
DL (cryo-ET)	38	0.556983
Linear	39	0.36902
DL (Vimeo)	39	0.427308
DL (cryo-ET)	39	0.45405
Linear	40	0.300608
DL (Vimeo)	40	0.352039
DL (cryo-ET)	40	0.374772
Linear	41	0.433429
DL (Vimeo)	41	0.496138
DL (cryo-ET)	41	0.524928
Linear	42	0.492741
DL (Vimeo)	42	0.555486
DL (cryo-ET)	42	0.585714
Linear	43	0.66157
DL (Vimeo)	43	0.720524
DL (cryo-ET)	43	0.741869
Linear	44	0.518018
DL (Vimeo)	44	0.582442
DL (cryo-ET)	44	0.611684
Linear	45	0.546908
DL (Vimeo)	45	0.611069
DL (cryo-ET)	45	0.639009
Linear	46	0.701522
DL (Vimeo)	46	0.754762
DL (cryo-ET)	46	0.774419
Linear	47	0.619654
DL (Vimeo)	47	0.681071
DL (cryo-ET)	47	0.704871
Linear	48	0.771754
DL (Vimeo)	48	0.813008
DL (cryo-ET)	48	0.827458
Linear	49	0.572281
DL (Vimeo)	49	0.637038
DL (cryo-ET)	49	0.663589
Linear	50	0.756502
DL (Vimeo)	50	0.799203
DL (cryo-ET)	50	0.815498
Linear	51	0.681672
DL (Vimeo)	51	0.73727
DL (cryo-ET)	51	0.758353
Linear	52	0.640716
DL (Vimeo)	52	0.699954
DL (cryo-ET)	52	0.724081
Linear	53	0.720616
DL (Vimeo)	53	0.770509
DL (cryo-ET)	53	0.789023
Linear	54	0.737691
DL (Vimeo)	54	0.785478
DL (cryo-ET)	54	0.802088
Linear	55	0.59588
DL (Vimeo)	55	0.659398
DL (cryo-ET)	55	0.684915
Linear	56	0.490248
DL (Vimeo)	56	0.558832
DL (cryo-ET)	56	0.581323
Linear	57	0.597261
DL (Vimeo)	57	0.660755
DL (cryo-ET)	57	0.682621
Linear	58	0.726024
DL (Vimeo)	58	0.776761
DL (cryo-ET)	58	0.786973
Linear	59	0.705956
DL (Vimeo)	59	0.759161
DL (cryo-ET)	59	0.772305
Linear	60	0.642701
DL (Vimeo)	60	0.702907
DL (cryo-ET)	60	0.721929
Linear	61	0.519473
DL (Vimeo)	61	0.587494
DL (cryo-ET)	61	0.610918
Linear	62	0.398917
DL (Vimeo)	62	0.462744
DL (cryo-ET)	62	0.483018
Linear	63	0.572273
DL (Vimeo)	63	0.637659
DL (cryo-ET)	63	0.660153
Linear	64	0.295334
DL (Vimeo)	64	0.351082
DL (cryo-ET)	64	0.362648
Linear	65	0.664643
DL (Vimeo)	65	0.722737
DL (cryo-ET)	65	0.739594
Linear	66	0.685756
DL (Vimeo)	66	0.741519
DL (cryo-ET)	66	0.757047
Linear	67	0.364885
DL (Vimeo)	67	0.427381
DL (cryo-ET)	67	0.445198
Linear	68	0.761921
DL (Vimeo)	68	0.806149
DL (cryo-ET)	68	0.81297
Linear	69	0.430935
DL (Vimeo)	69	0.497279
DL (cryo-ET)	69	0.518484
Linear	70	0.621464
DL (Vimeo)	70	0.682233
DL (cryo-ET)	70	0.703034
Linear	71	0.744699
DL (Vimeo)	71	0.792637
DL (cryo-ET)	71	0.800816
Linear	72	0.54629
DL (Vimeo)	72	0.611422
DL (cryo-ET)	72	0.635297
Linear	73	0.797206
DL (Vimeo)	73	0.833343
DL (cryo-ET)	73	0.84095
Linear	74	0.159829
DL (Vimeo)	74	0.193067
DL (cryo-ET)	74	0.16181
Linear	75	0.144179
DL (Vimeo)	75	0.175551
DL (cryo-ET)	75	0.132617
Linear	76	0.827867
DL (Vimeo)	76	0.857846
DL (cryo-ET)	76	0.865249
Linear	77	0.460854
DL (Vimeo)	77	0.527878
DL (cryo-ET)	77	0.55055
Linear	78	0.854086
DL (Vimeo)	78	0.876705
DL (cryo-ET)	78	0.881312
Linear	79	0.84086
DL (Vimeo)	79	0.867389
DL (cryo-ET)	79	0.874262
Linear	80	0.780389
DL (Vimeo)	80	0.820464
DL (cryo-ET)	80	0.827402
Linear	81	0.128023
DL (Vimeo)	81	0.156922
DL (cryo-ET)	81	0.118655
Linear	82	0.330431
DL (Vimeo)	82	0.390219
DL (cryo-ET)	82	0.405858
Linear	83	0.11845
DL (Vimeo)	83	0.141603
DL (cryo-ET)	83	0.112602
Linear	84	0.813657
DL (Vimeo)	84	0.846046
DL (cryo-ET)	84	0.853566
Linear	85	0.225801
DL (Vimeo)	85	0.272959
DL (cryo-ET)	85	0.275729
Linear	86	0.260052
DL (Vimeo)	86	0.313665
DL (cryo-ET)	86	0.32011
Linear	87	0.19233
DL (Vimeo)	87	0.232128
DL (cryo-ET)	87	0.229775
Linear	88	0.175767
DL (Vimeo)	88	0.213305
DL (cryo-ET)	88	0.177241
Linear	89	0.278653
DL (Vimeo)	89	0.326006
DL (cryo-ET)	89	0.338433
Linear	90	0.243984
DL (Vimeo)	90	0.289138
DL (cryo-ET)	90	0.295911
Linear	91	0.210062
DL (Vimeo)	91	0.251011
DL (cryo-ET)	91	0.250533
Linear	92	0.503898
DL (Vimeo)	92	0.569178
DL (cryo-ET)	92	0.593968
Linear	93	0.648486
DL (Vimeo)	93	0.708658
DL (cryo-ET)	93	0.727433
Linear	94	0.349019
DL (Vimeo)	94	0.401922
DL (cryo-ET)	94	0.423497
Linear	95	0.381383
DL (Vimeo)	95	0.439167
DL (cryo-ET)	95	0.461897
Linear	96	0.47473
DL (Vimeo)	96	0.5393
DL (cryo-ET)	96	0.563558
Linear	97	0.445553
DL (Vimeo)	97	0.508786
DL (cryo-ET)	97	0.53292
Linear	98	0.57985
DL (Vimeo)	98	0.643832
DL (cryo-ET)	98	0.666859
Linear	99	0.313472
DL (Vimeo)	99	0.363966
DL (cryo-ET)	99	0.382721
Linear	100	0.414617
DL (Vimeo)	100	0.474822
DL (cryo-ET)	100	0.498159
Linear	101	0.688975
DL (Vimeo)	101	0.745455
DL (cryo-ET)	101	0.761433
Linear	102	0.555723
DL (Vimeo)	102	0.619283
DL (cryo-ET)	102	0.643674
Linear	103	0.530631
DL (Vimeo)	103	0.594651
DL (cryo-ET)	103	0.619485
Linear	104	0.744482
DL (Vimeo)	104	0.792057
DL (cryo-ET)	104	0.802152
Linear	105	0.669447
DL (Vimeo)	105	0.727065
DL (cryo-ET)	105	0.744681
Linear	106	0.605946
DL (Vimeo)	106	0.66797
DL (cryo-ET)	106	0.690122
Linear	107	0.627784
DL (Vimeo)	107	0.689351
DL (cryo-ET)	107	0.709623
Linear	108	0.76157
DL (Vimeo)	108	0.806166
DL (cryo-ET)	108	0.81453
Linear	109	0.70795
DL (Vimeo)	109	0.761164
DL (cryo-ET)	109	0.775182
Linear	110	0.726587
DL (Vimeo)	110	0.777999
DL (cryo-ET)	110	0.789833
Linear	111	0.779735
DL (Vimeo)	111	0.819337
DL (cryo-ET)	111	0.827768
Linear	112	0.649995
DL (Vimeo)	112	0.708574
DL (cryo-ET)	112	0.721247
Linear	113	0.734148
DL (Vimeo)	113	0.78239
DL (cryo-ET)	113	0.790793
Linear	114	0.672567
DL (Vimeo)	114	0.727977
DL (cryo-ET)	114	0.739744
Linear	115	0.549999
DL (Vimeo)	115	0.616116
DL (cryo-ET)	115	0.631038
Linear	116	0.787809
DL (Vimeo)	116	0.827494
DL (cryo-ET)	116	0.832048
Linear	117	0.577176
DL (Vimeo)	117	0.640711
DL (cryo-ET)	117	0.656244
Linear	118	0.693861
DL (Vimeo)	118	0.747865
DL (cryo-ET)	118	0.757172
Linear	119	0.522566
DL (Vimeo)	119	0.587914
DL (cryo-ET)	119	0.602931
Linear	120	0.159462
DL (Vimeo)	120	0.195439
DL (cryo-ET)	120	0.146758
Linear	121	0.626748
DL (Vimeo)	121	0.68732
DL (cryo-ET)	121	0.70048
Linear	122	0.714564
DL (Vimeo)	122	0.765956
DL (cryo-ET)	122	0.774186
Linear	123	0.493822
DL (Vimeo)	123	0.558595
DL (cryo-ET)	123	0.574061
Linear	124	0.60301
DL (Vimeo)	124	0.66522
DL (cryo-ET)	124	0.679417
Linear	125	0.752706
DL (Vimeo)	125	0.798201
DL (cryo-ET)	125	0.805102
Linear	126	0.394917
DL (Vimeo)	126	0.458224
DL (cryo-ET)	126	0.470087
Linear	127	0.430427
DL (Vimeo)	127	0.495467
DL (cryo-ET)	127	0.508752
Linear	128	0.82157
DL (Vimeo)	128	0.854009
DL (cryo-ET)	128	0.855219
Linear	129	0.24653
DL (Vimeo)	129	0.297005
DL (cryo-ET)	129	0.294221
Linear	130	0.837688
DL (Vimeo)	130	0.865319
DL (cryo-ET)	130	0.867099
Linear	131	0.461554
DL (Vimeo)	131	0.527432
DL (cryo-ET)	131	0.542358
Linear	132	0.284792
DL (Vimeo)	132	0.340287
DL (cryo-ET)	132	0.342085
Linear	133	0.321753
DL (Vimeo)	133	0.381508
DL (cryo-ET)	133	0.387365
Linear	134	0.359205
DL (Vimeo)	134	0.421448
DL (cryo-ET)	134	0.429986
Linear	135	0.878011
DL (Vimeo)	135	0.897485
DL (cryo-ET)	135	0.89245
Linear	136	0.175862
DL (Vimeo)	136	0.214776
DL (cryo-ET)	136	0.192863
Linear	137	0.804726
DL (Vimeo)	137	0.840064
DL (cryo-ET)	137	0.843665
Linear	138	0.132862
DL (Vimeo)	138	0.158755
DL (cryo-ET)	138	0.1212
Linear	139	0.142545
DL (Vimeo)	139	0.175763
DL (cryo-ET)	139	0.134209
Linear	140	0.86566
DL (Vimeo)	140	0.886706
DL (cryo-ET)	140	0.884677
Linear	141	0.771037
DL (Vimeo)	141	0.814013
DL (cryo-ET)	141	0.81963
Linear	142	0.852199
DL (Vimeo)	142	0.877574
DL (cryo-ET)	142	0.876166
Linear	143	0.211165
DL (Vimeo)	143	0.256103
DL (cryo-ET)	143	0.24831
Linear	144	0.225764
DL (Vimeo)	144	0.273039
DL (cryo-ET)	144	0.267575
Linear	145	0.191784
DL (Vimeo)	145	0.234121
DL (cryo-ET)	145	0.212
Linear	146	0.263787
DL (Vimeo)	146	0.31646
DL (cryo-ET)	146	0.319057
Linear	147	0.474464
DL (Vimeo)	147	0.538994
DL (cryo-ET)	147	0.557342
Linear	148	0.338233
DL (Vimeo)	148	0.395117
DL (cryo-ET)	148	0.408183
Linear	149	0.533205
DL (Vimeo)	149	0.597663
DL (cryo-ET)	149	0.61719
Linear	150	0.559705
DL (Vimeo)	150	0.623103
DL (cryo-ET)	150	0.641271
Linear	151	0.440982
DL (Vimeo)	151	0.50475
DL (cryo-ET)	151	0.523253
Linear	152	0.409305
DL (Vimeo)	152	0.47011
DL (cryo-ET)	152	0.487423
Linear	153	0.504648
DL (Vimeo)	153	0.569046
DL (cryo-ET)	153	0.588192
Linear	154	0.300969
DL (Vimeo)	154	0.355665
DL (cryo-ET)	154	0.364216
Linear	155	0.611013
DL (Vimeo)	155	0.672856
DL (cryo-ET)	155	0.689926
Linear	156	0.773752
DL (Vimeo)	156	0.816039
DL (cryo-ET)	156	0.824584
Linear	157	0.585504
DL (Vimeo)	157	0.648645
DL (cryo-ET)	157	0.666483
Linear	158	0.677296
DL (Vimeo)	158	0.733278
DL (cryo-ET)	158	0.745631
Linear	159	0.69819
DL (Vimeo)	159	0.751059
DL (cryo-ET)	159	0.763453
Linear	160	0.633034
DL (Vimeo)	160	0.692204
DL (cryo-ET)	160	0.707795
Linear	161	0.718463
DL (Vimeo)	161	0.769103
DL (cryo-ET)	161	0.780092
Linear	162	0.375352
DL (Vimeo)	162	0.433706
DL (cryo-ET)	162	0.450333
Linear	163	0.736748
DL (Vimeo)	163	0.785197
DL (cryo-ET)	163	0.794666
Linear	164	0.755378
DL (Vimeo)	164	0.800304
DL (cryo-ET)	164	0.809793
Linear	165	0.655887
DL (Vimeo)	165	0.71466
DL (cryo-ET)	165	0.728002
Linear	166	0.790586
DL (Vimeo)	166	0.829256
DL (cryo-ET)	166	0.836722
Linear	167	0.807005
DL (Vimeo)	167	0.84108
DL (cryo-ET)	167	0.847922
Linear	168	0.305601
DL (Vimeo)	168	0.36864
DL (cryo-ET)	168	0.387449
Linear	169	0.436213
DL (Vimeo)	169	0.489274
DL (cryo-ET)	169	0.516236
Linear	170	0.225488
DL (Vimeo)	170	0.265052
DL (cryo-ET)	170	0.272605
Linear	171	0.670436
DL (Vimeo)	171	0.72829
DL (cryo-ET)	171	0.74752
Linear	172	0.522103
DL (Vimeo)	172	0.578791
DL (cryo-ET)	172	0.606328
Linear	173	0.199564
DL (Vimeo)	173	0.25087
DL (cryo-ET)	173	0.249407
Linear	174	0.492948
DL (Vimeo)	174	0.54987
DL (cryo-ET)	174	0.577412
Linear	175	0.37142
DL (Vimeo)	175	0.419547
DL (cryo-ET)	175	0.443266
Linear	176	0.467553
DL (Vimeo)	176	0.521298
DL (cryo-ET)	176	0.548689
Linear	177	0.405437
DL (Vimeo)	177	0.456268
DL (cryo-ET)	177	0.48266
Linear	178	0.341003
DL (Vimeo)	178	0.407814
DL (cryo-ET)	178	0.429011
Linear	179	0.114366
DL (Vimeo)	179	0.140379
DL (cryo-ET)	179	0.116143
Linear	180	0.138074
DL (Vimeo)	180	0.174898
DL (cryo-ET)	180	0.137765
Linear	181	0.297684
DL (Vimeo)	181	0.344815
DL (cryo-ET)	181	0.362226
Linear	182	0.165488
DL (Vimeo)	182	0.211171
DL (cryo-ET)	182	0.168144
Linear	183	0.157638
DL (Vimeo)	183	0.190986
DL (cryo-ET)	183	0.154284
Linear	184	0.126712
DL (Vimeo)	184	0.155963
DL (cryo-ET)	184	0.124364
Linear	185	0.376804
DL (Vimeo)	185	0.447449
DL (cryo-ET)	185	0.468706
Linear	186	0.336586
DL (Vimeo)	186	0.382486
DL (cryo-ET)	186	0.404228
Linear	187	0.651644
DL (Vimeo)	187	0.710891
DL (cryo-ET)	187	0.731247
Linear	188	0.234566
DL (Vimeo)	188	0.290045
DL (cryo-ET)	188	0.298022
Linear	189	0.571052
DL (Vimeo)	189	0.630723
DL (cryo-ET)	189	0.656083
Linear	190	0.686391
DL (Vimeo)	190	0.743391
DL (cryo-ET)	190	0.761093
Linear	191	0.262407
DL (Vimeo)	191	0.304382
DL (cryo-ET)	191	0.317643
Linear	192	0.613555
DL (Vimeo)	192	0.671659
DL (cryo-ET)	192	0.695443
Linear	193	0.634703
DL (Vimeo)	193	0.693141
DL (cryo-ET)	193	0.715102
Linear	194	0.41061
DL (Vimeo)	194	0.483917
DL (cryo-ET)	194	0.505547
Linear	195	0.190105
DL (Vimeo)	195	0.22757
DL (cryo-ET)	195	0.223736
Linear	196	0.445062
DL (Vimeo)	196	0.520023
DL (cryo-ET)	196	0.541167
Linear	197	0.59334
DL (Vimeo)	197	0.652597
DL (cryo-ET)	197	0.67713
Linear	198	0.269512
DL (Vimeo)	198	0.329207
DL (cryo-ET)	198	0.343053
Linear	199	0.546215
DL (Vimeo)	199	0.60342
DL (cryo-ET)	199	0.630824
Linear	200	0.476402
DL (Vimeo)	200	0.550707
DL (cryo-ET)	200	0.571812
Linear	201	0.506481
DL (Vimeo)	201	0.580177
DL (cryo-ET)	201	0.602091
Linear	202	0.613957
DL (Vimeo)	202	0.682266
DL (cryo-ET)	202	0.701015
Linear	203	0.589828
DL (Vimeo)	203	0.658141
DL (cryo-ET)	203	0.678815
Linear	204	0.63641
DL (Vimeo)	204	0.70209
DL (cryo-ET)	204	0.719369
Linear	205	0.659448
DL (Vimeo)	205	0.72209
DL (cryo-ET)	205	0.738754
Linear	206	0.56316
DL (Vimeo)	206	0.635673
DL (cryo-ET)	206	0.655459
Linear	207	0.534431
DL (Vimeo)	207	0.607867
DL (cryo-ET)	207	0.62896
Linear	208	0.810399
DL (Vimeo)	208	0.840573
DL (cryo-ET)	208	0.849176
Linear	209	0.133678
DL (Vimeo)	209	0.161169
DL (cryo-ET)	209	0.130327
Linear	210	0.584625
DL (Vimeo)	210	0.651012
DL (cryo-ET)	210	0.671562
Linear	211	0.752619
DL (Vimeo)	211	0.79733
DL (cryo-ET)	211	0.804965
Linear	212	0.766539
DL (Vimeo)	212	0.807208
DL (cryo-ET)	212	0.814481
Linear	213	0.535491
DL (Vimeo)	213	0.603403
DL (cryo-ET)	213	0.626089
Linear	214	0.11694
DL (Vimeo)	214	0.143913
DL (cryo-ET)	214	0.115754
Linear	215	0.17641
DL (Vimeo)	215	0.211571
DL (cryo-ET)	215	0.182755
Linear	216	0.733519
DL (Vimeo)	216	0.781185
DL (cryo-ET)	216	0.790934
Linear	217	0.694068
DL (Vimeo)	217	0.749194
DL (cryo-ET)	217	0.762623
Linear	218	0.609675
DL (Vimeo)	218	0.673683
DL (cryo-ET)	218	0.692745
Linear	219	0.508431
DL (Vimeo)	219	0.576783
DL (cryo-ET)	219	0.599051
Linear	220	0.109922
DL (Vimeo)	220	0.130477
DL (cryo-ET)	220	0.109432
Linear	221	0.824487
DL (Vimeo)	221	0.852269
DL (cryo-ET)	221	0.859701
Linear	222	0.794886
DL (Vimeo)	222	0.829339
DL (cryo-ET)	222	0.83729
Linear	223	0.146808
DL (Vimeo)	223	0.176675
DL (cryo-ET)	223	0.135619
Linear	224	0.204741
DL (Vimeo)	224	0.247335
DL (cryo-ET)	224	0.243909
Linear	225	0.652104
DL (Vimeo)	225	0.712826
DL (cryo-ET)	225	0.730035
Linear	226	0.238188
DL (Vimeo)	226	0.283243
DL (cryo-ET)	226	0.287078
Linear	227	0.673279
DL (Vimeo)	227	0.729284
DL (cryo-ET)	227	0.74646
Linear	228	0.424937
DL (Vimeo)	228	0.489776
DL (cryo-ET)	228	0.512112
Linear	229	0.267785
DL (Vimeo)	229	0.318859
DL (cryo-ET)	229	0.327883
Linear	230	0.453257
DL (Vimeo)	230	0.520173
DL (cryo-ET)	230	0.54312
Linear	231	0.713661
DL (Vimeo)	231	0.765195
DL (cryo-ET)	231	0.776962
Linear	232	0.481048
DL (Vimeo)	232	0.547255
DL (cryo-ET)	232	0.570657
Linear	233	0.364544
DL (Vimeo)	233	0.425492
DL (cryo-ET)	233	0.444495
Linear	234	0.560515
DL (Vimeo)	234	0.626827
DL (cryo-ET)	234	0.649048
Linear	235	0.780148
DL (Vimeo)	235	0.817496
DL (cryo-ET)	235	0.825439
Linear	236	0.333547
DL (Vimeo)	236	0.391398
DL (cryo-ET)	236	0.407549
Linear	237	0.6303
DL (Vimeo)	237	0.691723
DL (cryo-ET)	237	0.710967
Linear	238	0.395074
DL (Vimeo)	238	0.458398
DL (cryo-ET)	238	0.478633
Linear	239	0.303222
DL (Vimeo)	239	0.357373
DL (cryo-ET)	239	0.369902
Linear	240	0.190139
DL (Vimeo)	240	0.228079
DL (cryo-ET)	240	0.198212
Linear	241	0.159832
DL (Vimeo)	241	0.194439
DL (cryo-ET)	241	0.147594
Linear	242	0.257104
DL (Vimeo)	242	0.300487
DL (cryo-ET)	242	0.309528
Linear	243	0.288139
DL (Vimeo)	243	0.333486
DL (cryo-ET)	243	0.349888
Linear	244	0.222861
DL (Vimeo)	244	0.264238
DL (cryo-ET)	244	0.263322
Linear	245	0.352304
DL (Vimeo)	245	0.406639
DL (cryo-ET)	245	0.425273
Linear	246	0.589541
DL (Vimeo)	246	0.654989
DL (cryo-ET)	246	0.676931
Linear	247	0.321389
DL (Vimeo)	247	0.370519
DL (cryo-ET)	247	0.387881
Linear	248	0.493071
DL (Vimeo)	248	0.558331
DL (cryo-ET)	248	0.582551
Linear	249	0.655315
DL (Vimeo)	249	0.715752
DL (cryo-ET)	249	0.733686
Linear	250	0.411817
DL (Vimeo)	250	0.472634
DL (cryo-ET)	250	0.494429
Linear	251	0.634454
DL (Vimeo)	251	0.695339
DL (cryo-ET)	251	0.716026
Linear	252	0.381894
DL (Vimeo)	252	0.43764
DL (cryo-ET)	252	0.458856
Linear	253	0.56773
DL (Vimeo)	253	0.634525
DL (cryo-ET)	253	0.65558
Linear	254	0.674084
DL (Vimeo)	254	0.73103
DL (cryo-ET)	254	0.748953
Linear	255	0.61209
DL (Vimeo)	255	0.675879
DL (cryo-ET)	255	0.69686
Linear	256	0.439368
DL (Vimeo)	256	0.50235
DL (cryo-ET)	256	0.524498
Linear	257	0.518553
DL (Vimeo)	257	0.583229
DL (cryo-ET)	257	0.607384
Linear	258	0.544488
DL (Vimeo)	258	0.609211
DL (cryo-ET)	258	0.633124
Linear	259	0.466559
DL (Vimeo)	259	0.531212
DL (cryo-ET)	259	0.554792
Linear	260	0.43185
DL (Vimeo)	260	0.498056
DL (cryo-ET)	260	0.519176
Linear	261	0.191288
DL (Vimeo)	261	0.231284
DL (cryo-ET)	261	0.219173
Linear	262	0.459427
DL (Vimeo)	262	0.524945
DL (cryo-ET)	262	0.547302
Linear	263	0.343679
DL (Vimeo)	263	0.4028
DL (cryo-ET)	263	0.418846
Linear	264	0.829619
DL (Vimeo)	264	0.854807
DL (cryo-ET)	264	0.860387
Linear	265	0.484965
DL (Vimeo)	265	0.552696
DL (cryo-ET)	265	0.575427
Linear	266	0.160913
DL (Vimeo)	266	0.196772
DL (cryo-ET)	266	0.155252
Linear	267	0.779175
DL (Vimeo)	267	0.816172
DL (cryo-ET)	267	0.824902
Linear	268	0.636442
DL (Vimeo)	268	0.696418
DL (cryo-ET)	268	0.713579
Linear	269	0.403037
DL (Vimeo)	269	0.466421
DL (cryo-ET)	269	0.487429
Linear	270	0.313024
DL (Vimeo)	270	0.371357
DL (cryo-ET)	270	0.384712
Linear	271	0.537381
DL (Vimeo)	271	0.603575
DL (cryo-ET)	271	0.62646
Linear	272	0.283508
DL (Vimeo)	272	0.336763
DL (cryo-ET)	272	0.346381
Linear	273	0.5126
DL (Vimeo)	273	0.578873
DL (cryo-ET)	273	0.602131
Linear	274	0.586948
DL (Vimeo)	274	0.650531
DL (cryo-ET)	274	0.671195
Linear	275	0.72391
DL (Vimeo)	275	0.770491
DL (cryo-ET)	275	0.779753
Linear	276	0.252354
DL (Vimeo)	276	0.301342
DL (cryo-ET)	276	0.308557
Linear	277	0.811781
DL (Vimeo)	277	0.841096
DL (cryo-ET)	277	0.848346
Linear	278	0.563776
DL (Vimeo)	278	0.630345
DL (cryo-ET)	278	0.651906
Linear	279	0.108876
DL (Vimeo)	279	0.133529
DL (cryo-ET)	279	0.108454
Linear	280	0.373035
DL (Vimeo)	280	0.434576
DL (cryo-ET)	280	0.453748
Linear	281	0.102075
DL (Vimeo)	281	0.120131
DL (cryo-ET)	281	0.10155
Linear	282	0.795258
DL (Vimeo)	282	0.828059
DL (cryo-ET)	282	0.836411
Linear	283	0.221364
DL (Vimeo)	283	0.266235
DL (cryo-ET)	283	0.267228
Linear	284	0.120268
DL (Vimeo)	284	0.147314
DL (cryo-ET)	284	0.119789
Linear	285	0.134868
DL (Vimeo)	285	0.163515
DL (cryo-ET)	285	0.127899
Linear	286	0.611212
DL (Vimeo)	286	0.673157
DL (cryo-ET)	286	0.69259
Linear	287	0.701757
DL (Vimeo)	287	0.753212
DL (cryo-ET)	287	0.76303
Linear	288	0.680193
DL (Vimeo)	288	0.735824
DL (cryo-ET)	288	0.747242
Linear	289	0.762497
DL (Vimeo)	289	0.80211
DL (cryo-ET)	289	0.81115
Linear	290	0.745309
DL (Vimeo)	290	0.789208
DL (cryo-ET)	290	0.796552
Linear	291	0.65843
DL (Vimeo)	291	0.714359
DL (cryo-ET)	291	0.729698
Linear	292	0.147653
DL (Vimeo)	292	0.178517
DL (cryo-ET)	292	0.13749
Linear	293	0.173694
DL (Vimeo)	293	0.212143
DL (cryo-ET)	293	0.16607
Linear	294	0.205344
DL (Vimeo)	294	0.24531
DL (cryo-ET)	294	0.232938
Linear	295	0.235904
DL (Vimeo)	295	0.278435
DL (cryo-ET)	295	0.284417
Linear	296	0.299141
DL (Vimeo)	296	0.348135
DL (cryo-ET)	296	0.363869
Linear	297	0.268294
DL (Vimeo)	297	0.314513
DL (cryo-ET)	297	0.325911
Linear	298	0.660772
DL (Vimeo)	298	0.718738
DL (cryo-ET)	298	0.736134
Linear	299	0.328046
DL (Vimeo)	299	0.382039
DL (cryo-ET)	299	0.399705
Linear	300	0.357879
DL (Vimeo)	300	0.415384
DL (cryo-ET)	300	0.43496
Linear	301	0.415306
DL (Vimeo)	301	0.476894
DL (cryo-ET)	301	0.499392
Linear	302	0.444022
DL (Vimeo)	302	0.506683
DL (cryo-ET)	302	0.529776
Linear	303	0.616661
DL (Vimeo)	303	0.678572
DL (cryo-ET)	303	0.698622
Linear	304	0.639265
DL (Vimeo)	304	0.699308
DL (cryo-ET)	304	0.717218
Linear	305	0.471288
DL (Vimeo)	305	0.533741
DL (cryo-ET)	305	0.558133
Linear	306	0.593772
DL (Vimeo)	306	0.656222
DL (cryo-ET)	306	0.679003
Linear	307	0.38716
DL (Vimeo)	307	0.448343
DL (cryo-ET)	307	0.468139
Linear	308	0.547846
DL (Vimeo)	308	0.611325
DL (cryo-ET)	308	0.635705
Linear	309	0.497126
DL (Vimeo)	309	0.561986
DL (cryo-ET)	309	0.585741
Linear	310	0.52205
DL (Vimeo)	310	0.586688
DL (cryo-ET)	310	0.611418
Linear	311	0.569968
DL (Vimeo)	311	0.634032
DL (cryo-ET)	311	0.657332
Linear	312	0.542333
DL (Vimeo)	312	0.615665
DL (cryo-ET)	312	0.633927
Linear	313	0.746524
DL (Vimeo)	313	0.79139
DL (cryo-ET)	313	0.806967
Linear	314	0.772384
DL (Vimeo)	314	0.810552
DL (cryo-ET)	314	0.825426
Linear	315	0.567179
DL (Vimeo)	315	0.638651
DL (cryo-ET)	315	0.655896
Linear	316	0.58851
DL (Vimeo)	316	0.659724
DL (cryo-ET)	316	0.675431
Linear	317	0.171573
DL (Vimeo)	317	0.204279
DL (cryo-ET)	317	0.167117
Linear	318	0.231474
DL (Vimeo)	318	0.274724
DL (cryo-ET)	318	0.274466
Linear	319	0.759705
DL (Vimeo)	319	0.800131
DL (cryo-ET)	319	0.816373
Linear	320	0.114817
DL (Vimeo)	320	0.140463
DL (cryo-ET)	320	0.119825
Linear	321	0.199005
DL (Vimeo)	321	0.238902
DL (cryo-ET)	321	0.216547
Linear	322	0.78666
DL (Vimeo)	322	0.821599
DL (cryo-ET)	322	0.833107
Linear	323	0.130285
DL (Vimeo)	323	0.156016
DL (cryo-ET)	323	0.133295
Linear	324	0.261268
DL (Vimeo)	324	0.310952
DL (cryo-ET)	324	0.320535
Linear	325	0.355979
DL (Vimeo)	325	0.417595
DL (cryo-ET)	325	0.434827
Linear	326	0.413468
DL (Vimeo)	326	0.480489
DL (cryo-ET)	326	0.501687
Linear	327	0.520778
DL (Vimeo)	327	0.593032
DL (cryo-ET)	327	0.612851
Linear	328	0.493433
DL (Vimeo)	328	0.56532
DL (cryo-ET)	328	0.586837
Linear	329	0.441563
DL (Vimeo)	329	0.509873
DL (cryo-ET)	329	0.532745
Linear	330	0.739991
DL (Vimeo)	330	0.786683
DL (cryo-ET)	330	0.806198
Linear	331	0.143405
DL (Vimeo)	331	0.1728
DL (cryo-ET)	331	0.142569
Linear	332	0.386853
DL (Vimeo)	332	0.45008
DL (cryo-ET)	332	0.470497
Linear	333	0.724938
DL (Vimeo)	333	0.776579
DL (cryo-ET)	333	0.794277
Linear	334	0.293809
DL (Vimeo)	334	0.346234
DL (cryo-ET)	334	0.360442
Linear	335	0.469318
DL (Vimeo)	335	0.538589
DL (cryo-ET)	335	0.56071
Linear	336	0.684247
DL (Vimeo)	336	0.744063
DL (cryo-ET)	336	0.759391
Linear	337	0.109084
DL (Vimeo)	337	0.126681
DL (cryo-ET)	337	0.110735
Linear	338	0.325792
DL (Vimeo)	338	0.384364
DL (cryo-ET)	338	0.399585
Linear	339	0.666851
DL (Vimeo)	339	0.729462
DL (cryo-ET)	339	0.745221
Linear	340	0.648289
DL (Vimeo)	340	0.712745
DL (cryo-ET)	340	0.728527
Linear	341	0.608591
DL (Vimeo)	341	0.678014
DL (cryo-ET)	341	0.693905
Linear	342	0.628891
DL (Vimeo)	342	0.69629
DL (cryo-ET)	342	0.712053
Linear	343	0.703268
DL (Vimeo)	343	0.759957
DL (cryo-ET)	343	0.775221
Linear	344	0.28486
DL (Vimeo)	344	0.328216
DL (cryo-ET)	344	0.341032
Linear	345	0.154686
DL (Vimeo)	345	0.18813
DL (cryo-ET)	345	0.153609
Linear	346	0.186687
DL (Vimeo)	346	0.221997
DL (cryo-ET)	346	0.183479
Linear	347	0.314803
DL (Vimeo)	347	0.362248
DL (cryo-ET)	347	0.380121
Linear	348	0.344869
DL (Vimeo)	348	0.396437
DL (cryo-ET)	348	0.416051
Linear	349	0.431296
DL (Vimeo)	349	0.491502
DL (cryo-ET)	349	0.516958
Linear	350	0.221213
DL (Vimeo)	350	0.257775
DL (cryo-ET)	350	0.234988
Linear	351	0.574201
DL (Vimeo)	351	0.642314
DL (cryo-ET)	351	0.662613
Linear	352	0.688436
DL (Vimeo)	352	0.743965
DL (cryo-ET)	352	0.762195
Linear	353	0.554279
DL (Vimeo)	353	0.62201
DL (cryo-ET)	353	0.642539
Linear	354	0.703925
DL (Vimeo)	354	0.757091
DL (cryo-ET)	354	0.776034
Linear	355	0.250732
DL (Vimeo)	355	0.290748
DL (cryo-ET)	355	0.292657
Linear	356	0.482815
DL (Vimeo)	356	0.548359
DL (cryo-ET)	356	0.572295
Linear	357	0.670638
DL (Vimeo)	357	0.730087
DL (cryo-ET)	357	0.747767
Linear	358	0.634422
DL (Vimeo)	358	0.697808
DL (cryo-ET)	358	0.716307
Linear	359	0.654141
DL (Vimeo)	359	0.71607
DL (cryo-ET)	359	0.73403
Linear	360	0.507296
DL (Vimeo)	360	0.573824
DL (cryo-ET)	360	0.596742
Linear	361	0.595757
DL (Vimeo)	361	0.663624
DL (cryo-ET)	361	0.682327
Linear	362	0.457899
DL (Vimeo)	362	0.520703
DL (cryo-ET)	362	0.54606
Linear	363	0.615836
DL (Vimeo)	363	0.681081
DL (cryo-ET)	363	0.700338
Linear	364	0.531367
DL (Vimeo)	364	0.598414
DL (cryo-ET)	364	0.621142
Linear	365	0.402672
DL (Vimeo)	365	0.462044
DL (cryo-ET)	365	0.485329
Linear	366	0.374148
DL (Vimeo)	366	0.429014
DL (cryo-ET)	366	0.452607
