# Supplementary material for: cryoTIGER: deep-learning based tilt interpolation generator for enhanced reconstruction in cryo electron tomography
Source: Commun Biol. 2025 Oct 9;8:1443. doi: 10.1038/s42003-025-08961-5 (PMC12511353; doi:10.1038/s42003-025-08961-5)
Supplement: Supplementary file 4 — Supplementary Data 2 [file 42003_2025_8961_MOESM4_ESM.xlsx]

## Sheet: Ribosome_tilt_addition
ID	Condition	PR-AUC
243	Noint	0.794597
245	Noint	0.759377
246	Noint	0.767253
247	Noint	0.804343
248	Noint	0.775599
249	Noint	0.734929
250	Noint	0.806162
251	Noint	0.340571
252	Noint	0.638789
253	Noint	0.48168
254	Noint	0.798704
255	Noint	0.32289
256	Noint	0.627133
258	Noint	0.507205
260	Noint	0.605874
281	Noint	0.760943
282	Noint	0.695808
283	Noint	0.722154
284	Noint	0.807181
285	Noint	0.645064
286	Noint	0.824308
287	Noint	0.783109
288	Noint	0.588514
289	Noint	0.585006
243	Linear	0.617914
245	Linear	0.623981
246	Linear	0.625344
247	Linear	0.662496
248	Linear	0.354429
249	Linear	0.525185
250	Linear	0.53524
251	Linear	0.51915
252	Linear	0.414395
253	Linear	0.413784
254	Linear	0.555894
255	Linear	0.437568
256	Linear	0.360807
258	Linear	0.345769
260	Linear	0.118925
281	Linear	0.49748
282	Linear	0.422485
283	Linear	0.417978
284	Linear	0.485847
285	Linear	0.40131
286	Linear	0.560197
287	Linear	0.519212
288	Linear	0.364838
289	Linear	0.373127
243	DL (Vimeo)	0.811435
245	DL (Vimeo)	0.70724
246	DL (Vimeo)	0.702565
247	DL (Vimeo)	0.704581
248	DL (Vimeo)	0.702561
249	DL (Vimeo)	0.649162
250	DL (Vimeo)	0.751007
251	DL (Vimeo)	0.716801
252	DL (Vimeo)	0.601297
253	DL (Vimeo)	0.569495
254	DL (Vimeo)	0.767581
255	DL (Vimeo)	0.683476
256	DL (Vimeo)	0.625175
258	DL (Vimeo)	0.499312
260	DL (Vimeo)	0.573937
281	DL (Vimeo)	0.687453
282	DL (Vimeo)	0.592996
283	DL (Vimeo)	0.710994
284	DL (Vimeo)	0.783575
285	DL (Vimeo)	0.62649
286	DL (Vimeo)	0.735666
287	DL (Vimeo)	0.758005
288	DL (Vimeo)	0.600757
289	DL (Vimeo)	0.548855
243	DL (cryo-ET)	0.779171
245	DL (cryo-ET)	0.774512
246	DL (cryo-ET)	0.781205
247	DL (cryo-ET)	0.797066
248	DL (cryo-ET)	0.761952
249	DL (cryo-ET)	0.757087
250	DL (cryo-ET)	0.836103
251	DL (cryo-ET)	0.831708
252	DL (cryo-ET)	0.69059
253	DL (cryo-ET)	0.449617
254	DL (cryo-ET)	0.819857
255	DL (cryo-ET)	0.717002
256	DL (cryo-ET)	0.714862
258	DL (cryo-ET)	0.68904
260	DL (cryo-ET)	0.593781
281	DL (cryo-ET)	0.782696
282	DL (cryo-ET)	0.707716
283	DL (cryo-ET)	0.786321
284	DL (cryo-ET)	0.862207
285	DL (cryo-ET)	0.717843
286	DL (cryo-ET)	0.823405
287	DL (cryo-ET)	0.810988
288	DL (cryo-ET)	0.657124
289	DL (cryo-ET)	0.645805

## Sheet: Ribosome_tilt_restoration
ID	Condition	PR-AUC
243	Noint	0.579111
245	Noint	0.655686
246	Noint	0.187162
247	Noint	0.713426
248	Noint	0.580105
249	Noint	0.5699
250	Noint	0.652159
251	Noint	0.639962
252	Noint	0.529314
253	Noint	0.418373
254	Noint	0.674808
255	Noint	0.589081
256	Noint	0.353712
258	Noint	0.282246
260	Noint	0.330892
281	Noint	0.628938
282	Noint	0.589974
283	Noint	0.456827
284	Noint	0.639242
285	Noint	0.48876
286	Noint	0.699518
287	Noint	0.186723
288	Noint	0.310532
289	Noint	0.345354
243	Linear	0.549386
245	Linear	0.661976
246	Linear	0.659221
247	Linear	0.704341
248	Linear	0.491571
249	Linear	0.508266
250	Linear	0.225548
251	Linear	0.658459
252	Linear	0.564519
253	Linear	0.359295
254	Linear	0.673726
255	Linear	0.4967
256	Linear	0.290681
258	Linear	0.294482
260	Linear	0.393665
281	Linear	0.588545
282	Linear	0.539671
283	Linear	0.324404
284	Linear	0.285522
285	Linear	0.4623
286	Linear	0.631122
287	Linear	0.613323
288	Linear	0.119655
289	Linear	0.388427
243	DL (Vimeo)	0.670886
245	DL (Vimeo)	0.713609
246	DL (Vimeo)	0.718948
247	DL (Vimeo)	0.737352
248	DL (Vimeo)	0.654746
249	DL (Vimeo)	0.622445
250	DL (Vimeo)	0.713487
251	DL (Vimeo)	0.702787
252	DL (Vimeo)	0.587954
253	DL (Vimeo)	0.51189
254	DL (Vimeo)	0.744136
255	DL (Vimeo)	0.650467
256	DL (Vimeo)	0.446773
258	DL (Vimeo)	0.37305
260	DL (Vimeo)	0.476872
281	DL (Vimeo)	0.722065
282	DL (Vimeo)	0.592273
283	DL (Vimeo)	0.566891
284	DL (Vimeo)	0.70769
285	DL (Vimeo)	0.561712
286	DL (Vimeo)	0.778016
287	DL (Vimeo)	0.597824
288	DL (Vimeo)	0.37858
289	DL (Vimeo)	0.479807
243	DL (cryo-ET)	0.630671
245	DL (cryo-ET)	0.716713
246	DL (cryo-ET)	0.698725
247	DL (cryo-ET)	0.769776
248	DL (cryo-ET)	0.638894
249	DL (cryo-ET)	0.643479
250	DL (cryo-ET)	0.66904
251	DL (cryo-ET)	0.745381
252	DL (cryo-ET)	0.647663
253	DL (cryo-ET)	0.467221
254	DL (cryo-ET)	0.735992
255	DL (cryo-ET)	0.671473
256	DL (cryo-ET)	0.421474
258	DL (cryo-ET)	0.420842
260	DL (cryo-ET)	0.506329
281	DL (cryo-ET)	0.673382
282	DL (cryo-ET)	0.634442
283	DL (cryo-ET)	0.462005
284	DL (cryo-ET)	0.635915
285	DL (cryo-ET)	0.554112
286	DL (cryo-ET)	0.74123
287	DL (cryo-ET)	0.69569
288	DL (cryo-ET)	0.375721
289	DL (cryo-ET)	0.499102

## Sheet: NPC_NR_tilt_addition
ID	Condition	PR-AUC
27	Noint	0.64236
64	Noint	0.647779
81	Noint	0.656067
82	Noint	0.727842
83	Noint	0.846791
85	Noint	0.252104
109	Noint	0.354406
115	Noint	0.819714
129	Noint	0.636804
139	Noint	0.800164
140	Noint	0.861406
144	Noint	0.614134
147	Noint	0.640564
151	Noint	0.748373
153	Noint	0.526344
164	Noint	0.195564
169	Noint	0.681951
174	Noint	0.544961
191	Noint	0.693613
219	Noint	0.276058
27	Linear	0.504285
64	Linear	0.794079
81	Linear	0.808399
82	Linear	0.530485
83	Linear	0.794557
85	Linear	0.333553
109	Linear	0.429899
115	Linear	0.671006
129	Linear	0.670029
139	Linear	0.761164
140	Linear	0.605064
144	Linear	0.506134
147	Linear	0.328631
151	Linear	0.5906
153	Linear	0.332386
164	Linear	0.247989
169	Linear	0.56661
174	Linear	0.353571
191	Linear	0.66948
219	Linear	0.244946
27	DL (Vimeo)	0.439348
64	DL (Vimeo)	0.698227
81	DL (Vimeo)	0.621401
82	DL (Vimeo)	0.610178
83	DL (Vimeo)	0.788818
85	DL (Vimeo)	0.166335
109	DL (Vimeo)	0.264591
115	DL (Vimeo)	0.762002
129	DL (Vimeo)	0.823676
139	DL (Vimeo)	0.799037
140	DL (Vimeo)	0.752221
144	DL (Vimeo)	0.47156
147	DL (Vimeo)	0.512828
151	DL (Vimeo)	0.575742
153	DL (Vimeo)	0.339539
164	DL (Vimeo)	0.168933
169	DL (Vimeo)	0.702013
174	DL (Vimeo)	0.58017
191	DL (Vimeo)	0.591374
219	DL (Vimeo)	0.187133
27	DL (cryo-ET)	0.668265
64	DL (cryo-ET)	0.712874
81	DL (cryo-ET)	0.684041
82	DL (cryo-ET)	0.759789
83	DL (cryo-ET)	0.802022
85	DL (cryo-ET)	0.238882
109	DL (cryo-ET)	0.403256
115	DL (cryo-ET)	0.84975
129	DL (cryo-ET)	0.776185
139	DL (cryo-ET)	0.816221
140	DL (cryo-ET)	0.738534
144	DL (cryo-ET)	0.650835
147	DL (cryo-ET)	0.559137
151	DL (cryo-ET)	0.760144
153	DL (cryo-ET)	0.507062
164	DL (cryo-ET)	0.216796
169	DL (cryo-ET)	0.726425
174	DL (cryo-ET)	0.598405
191	DL (cryo-ET)	0.644689
219	DL (cryo-ET)	0.238048

## Sheet: NPC_NR_tilt_restoration
ID	Condition	PR-AUC
27	Noint	0.202573
64	Noint	0.531279
81	Noint	0.622821
82	Noint	0.387711
83	Noint	0.723803
85	Noint	0.0797443
109	Noint	0.148251
115	Noint	0.591723
129	Noint	0.269278
139	Noint	0.413713
140	Noint	0.472926
144	Noint	0.161801
147	Noint	0.245333
151	Noint	0.419719
153	Noint	0.0961234
164	Noint	0.0460796
169	Noint	0.370811
174	Noint	0.0334746
191	Noint	0.435317
219	Noint	0.0473689
27	Linear	0.0491793
64	Linear	0.0839966
81	Linear	0.460621
82	Linear	0.192653
83	Linear	0.720736
85	Linear	0.21692
109	Linear	0.0556318
115	Linear	0.14498
129	Linear	0.00961162
139	Linear	0.0536794
140	Linear	0.372467
144	Linear	0.10725
147	Linear	0.0849825
151	Linear	0.242343
153	Linear	0.0673597
164	Linear	0.0801664
169	Linear	0.155128
174	Linear	0.0169248
191	Linear	0.269134
219	Linear	0.0787193
27	DL (Vimeo)	0.0537189
64	DL (Vimeo)	0.540855
81	DL (Vimeo)	0.43508
82	DL (Vimeo)	0.250326
83	DL (Vimeo)	0.679329
85	DL (Vimeo)	0.067232
109	DL (Vimeo)	0.114157
115	DL (Vimeo)	0.586616
129	DL (Vimeo)	0.076622
139	DL (Vimeo)	0.270928
140	DL (Vimeo)	0.394406
144	DL (Vimeo)	0.138676
147	DL (Vimeo)	0.159806
151	DL (Vimeo)	0.288668
153	DL (Vimeo)	0.0583944
164	DL (Vimeo)	0.0486556
169	DL (Vimeo)	0.192125
174	DL (Vimeo)	0.0199913
191	DL (Vimeo)	0.297349
219	DL (Vimeo)	0.0211414
27	DL (cryo-ET)	0.202602
64	DL (cryo-ET)	0.436555
81	DL (cryo-ET)	0.559616
82	DL (cryo-ET)	0.557258
83	DL (cryo-ET)	0.669166
85	DL (cryo-ET)	0.100326
109	DL (cryo-ET)	0.163455
115	DL (cryo-ET)	0.554451
129	DL (cryo-ET)	0.147247
139	DL (cryo-ET)	0.486296
140	DL (cryo-ET)	0.608495
144	DL (cryo-ET)	0.175153
147	DL (cryo-ET)	0.261223
151	DL (cryo-ET)	0.377229
153	DL (cryo-ET)	0.115356
164	DL (cryo-ET)	0.101227
169	DL (cryo-ET)	0.229592
174	DL (cryo-ET)	0.0354753
191	DL (cryo-ET)	0.366643
219	DL (cryo-ET)	0.0812038
