# Supplementary material for: cryoTIGER: deep-learning based tilt interpolation generator for enhanced reconstruction in cryo electron tomography
Source: Commun Biol. 2025 Oct 9;8:1443. doi: 10.1038/s42003-025-08961-5 (PMC12511353; doi:10.1038/s42003-025-08961-5)
Supplement: Supplementary file 5 — Supplementary Data 3 [file 42003_2025_8961_MOESM5_ESM.xlsx]

## Sheet: Panel_C_Histogram
No_interpol	DL_Vimeo
0.311393	0.391947
0.307962	0.382454
0.302775	0.382325
0.300787	0.379949
0.294917	0.375034
0.294202	0.37155
0.292551	0.368706
0.2923	0.363258
0.291832	0.360137
0.288753	0.360053
0.288544	0.359762
0.283974	0.357087
0.28244	0.357029
0.277872	0.35462
0.276751	0.354597
0.276631	0.350352
0.275506	0.349145
0.27475	0.347796
0.272159	0.34639
0.271445	0.345648
0.270874	0.345202
0.27085	0.34364
0.270635	0.342391
0.268152	0.342334
0.266765	0.342322
0.266764	0.341264
0.266425	0.340533
0.266281	0.339163
0.266057	0.338813
0.265981	0.33745
0.264744	0.335356
0.264173	0.33495
0.264011	0.333859
0.262793	0.333738
0.262648	0.333239
0.261913	0.332384
0.261841	0.331035
0.260693	0.3309
0.259245	0.330399
0.259234	0.329176
0.259097	0.328127
0.256531	0.328019
0.25631	0.327068
0.255792	0.326057
0.254194	0.325581
0.25372	0.325162
0.253568	0.324798
0.253331	0.324575
0.253246	0.324477
0.253054	0.324331
0.25302	0.324157
0.25218	0.324144
0.252113	0.324
0.250979	0.322646
0.250828	0.32232
0.250435	0.320983
0.250415	0.31982
0.250346	0.319778
0.250308	0.319339
0.250201	0.318567
0.24944	0.318093
0.249175	0.31729
0.248375	0.317198
0.248004	0.315287
0.247847	0.314721
0.247423	0.314035
0.24705	0.313407
0.246196	0.313315
0.245748	0.312928
0.245131	0.312439
0.244957	0.31125
0.244863	0.310094
0.244555	0.309751
0.244462	0.308966
0.243862	0.308898
0.243782	0.308731
0.243747	0.307668
0.243715	0.307432
0.243616	0.307044
0.243539	0.306501
0.243313	0.306288
0.243231	0.305745
0.242893	0.305659
0.241688	0.305076
0.241561	0.30413
0.241374	0.303822
0.241335	0.302806
0.241284	0.302648
0.240578	0.302559
0.240455	0.30188
0.239721	0.300518
0.239692	0.300463
0.239518	0.30011
0.239213	0.300034
0.238947	0.299866
0.238408	0.29983
0.238359	0.299639
0.23833	0.299623
0.238105	0.29862
0.237945	0.298383
0.237931	0.298371
0.237915	0.297755
0.237253	0.297518
0.236753	0.29733
0.236365	0.297178
0.235899	0.29616
0.235382	0.29578
0.234948	0.295757
0.23482	0.295167
0.234722	0.295158
0.234391	0.295046
0.234327	0.294928
0.234234	0.294898
0.233947	0.294813
0.233755	0.294631
0.233265	0.294598
0.232931	0.294471
0.232897	0.29444
0.232709	0.294389
0.232538	0.294364
0.231228	0.293992
0.231173	0.29373
0.231074	0.29355
0.230917	0.293504
0.230353	0.293423
0.230009	0.293339
0.22994	0.293318
0.229729	0.293289
0.229557	0.293289
0.229345	0.292741
0.229071	0.292738
0.228823	0.292605
0.228784	0.292152
0.228687	0.291787
0.228267	0.291707
0.228172	0.291446
0.22755	0.29138
0.226751	0.291246
0.226692	0.290961
0.226573	0.290553
0.226569	0.290435
0.226563	0.290067
0.226236	0.289743
0.226117	0.288819
0.225927	0.288805
0.225361	0.288082
0.225347	0.288057
0.225315	0.288057
0.225089	0.28795
0.224929	0.28792
0.224701	0.287808
0.224676	0.287758
0.224547	0.287676
0.224489	0.287641
0.224329	0.287352
0.223453	0.287249
0.22268	0.286856
0.222551	0.286636
0.222457	0.286608
0.222224	0.286444
0.222143	0.286119
0.221832	0.286003
0.221592	0.285982
0.221458	0.285935
0.221416	0.2857
0.220885	0.285482
0.220146	0.285385
0.219737	0.285228
0.219673	0.285162
0.219152	0.284609
0.21895	0.284604
0.218925	0.284299
0.21882	0.284157
0.218791	0.283832
0.218533	0.283682
0.218438	0.283521
0.218128	0.283374
0.217941	0.283331
0.217906	0.283237
0.217772	0.282808
0.217738	0.282806
0.21772	0.282487
0.217628	0.282438
0.217567	0.282362
0.217265	0.2822
0.216608	0.281327
0.216603	0.281308
0.216405	0.281283
0.216254	0.281129
0.216072	0.280847
0.216032	0.280616
0.21603	0.280542
0.215927	0.280486
0.215661	0.280449
0.21541	0.280364
0.215407	0.280238
0.215373	0.280215
0.215233	0.280142
0.215176	0.280136
0.215171	0.280128
0.215131	0.279553
0.215079	0.279224
0.214794	0.278994
0.214589	0.27899
0.214232	0.278911
0.214196	0.278874
0.213874	0.2788
0.213705	0.278782
0.213376	0.278449
0.213269	0.27843
0.213247	0.277999
0.213215	0.277989
0.213142	0.277899
0.21282	0.27778
0.212506	0.277622
0.212342	0.277599
0.212283	0.27729
0.212058	0.277187
0.211761	0.277132
0.211666	0.276594
0.211648	0.276581
0.211639	0.276527
0.210545	0.276458
0.210528	0.276384
0.210464	0.276351
0.210402	0.276332
0.21036	0.27629
0.210313	0.276287
0.210309	0.275746
0.210283	0.27543
0.210082	0.275423
0.210039	0.27531
0.210034	0.274626
0.209956	0.274595
0.209908	0.274515
0.209608	0.274399
0.209442	0.2743
0.20924	0.274198
0.209021	0.274161
0.208882	0.27394
0.208791	0.273773
0.208774	0.273614
0.208724	0.273504
0.2087	0.273293
0.208579	0.273034
0.208577	0.272892
0.208375	0.272845
0.208371	0.272694
0.208267	0.272616
0.208189	0.272487
0.208063	0.272341
0.207535	0.272232
0.207512	0.272182
0.207488	0.272125
0.207299	0.271748
0.207282	0.271493
0.20719	0.27133
0.207014	0.271286
0.206918	0.271188
0.206893	0.270778
0.206884	0.270639
0.20677	0.270454
0.206129	0.270428
0.20602	0.270256
0.205987	0.270175
0.205979	0.270134
0.20597	0.270119
0.205754	0.270115
0.205689	0.270057
0.205673	0.269968
0.205548	0.269735
0.205301	0.269712
0.205273	0.269693
0.205192	0.269524
0.20513	0.269314
0.205059	0.269313
0.204965	0.269173
0.204945	0.268509
0.204722	0.26847
0.204428	0.268448
0.204214	0.268153
0.204067	0.267952
0.203954	0.267941
0.203923	0.267653
0.203868	0.267633
0.20374	0.267613
0.203672	0.267599
0.203498	0.267591
0.203305	0.267411
0.203175	0.26739
0.203144	0.267368
0.203091	0.267254
0.202807	0.267094
0.202641	0.267046
0.202591	0.266974
0.202557	0.266795
0.202546	0.26677
0.2024	0.266631
0.202012	0.266439
0.201757	0.266354
0.20158	0.26634
0.201466	0.26618
0.201351	0.266156
0.201257	0.265925
0.201072	0.2659
0.200872	0.265864
0.200797	0.265863
0.200656	0.265736
0.20063	0.265694
0.200613	0.265634
0.2006	0.265618
0.200587	0.265335
0.200503	0.265223
0.200475	0.265212
0.200287	0.265144
0.200282	0.265072
0.200069	0.265037
0.200043	0.26441
0.199774	0.264291
0.199755	0.264236
0.199561	0.264212
0.199551	0.264121
0.199332	0.263995
0.199297	0.263649
0.199047	0.263442
0.198915	0.263353
0.198691	0.263228
0.198334	0.263185
0.198234	0.262975
0.198197	0.262877
0.197957	0.262876
0.197684	0.262831
0.197611	0.262707
0.19748	0.262697
0.197231	0.2624
0.197209	0.262339
0.19705	0.262281
0.196987	0.26221
0.196832	0.262194
0.196694	0.262191
0.196641	0.261995
0.196554	0.261859
0.1965	0.261815
0.196139	0.26172
0.196118	0.261554
0.196105	0.26132
0.196023	0.261284
0.19589	0.261258
0.195826	0.261102
0.195622	0.261063
0.19546	0.260941
0.195394	0.260876
0.194989	0.2607
0.194968	0.260354
0.194958	0.260194
0.194927	0.260056
0.194915	0.260036
0.194879	0.259762
0.194849	0.259744
0.194847	0.259723
0.194729	0.259671
0.194688	0.259584
0.194609	0.259433
0.194593	0.259266
0.194512	0.259112
0.194457	0.258753
0.194454	0.258498
0.194411	0.25842
0.194379	0.258386
0.194136	0.258381
0.193926	0.258341
0.193895	0.258334
0.193795	0.258169
0.193755	0.258168
0.193566	0.258157
0.193442	0.258016
0.193409	0.25801
0.193236	0.257845
0.193198	0.257756
0.193173	0.257728
0.193167	0.257717
0.193152	0.257687
0.193133	0.257605
0.193099	0.257556
0.193082	0.257516
0.19284	0.257485
0.192817	0.257345
0.192715	0.257275
0.192674	0.25697
0.192652	0.256969
0.192643	0.256819
0.192556	0.256675
0.192465	0.256646
0.192443	0.256586
0.192424	0.256503
0.192299	0.256387
0.192106	0.25637
0.192055	0.256228
0.191947	0.256222
0.191756	0.256216
0.191745	0.256058
0.191635	0.255741
0.191601	0.255664
0.191469	0.255565
0.191412	0.255316
0.191332	0.255214
0.191299	0.254946
0.191288	0.254867
0.191286	0.254861
0.191223	0.254806
0.191065	0.25475
0.191058	0.254644
0.191012	0.25459
0.190951	0.254566
0.190949	0.25456
0.190796	0.254387
0.190757	0.25422
0.190711	0.254177
0.190695	0.25413
0.190681	0.254057
0.190651	0.254037
0.190567	0.253988
0.190501	0.253946
0.190452	0.253915
0.190409	0.253828
0.190404	0.253587
0.190376	0.253544
0.190372	0.253356
0.190313	0.253031
0.190106	0.25303
0.19007	0.2529
0.190025	0.252791
0.189998	0.252521
0.189996	0.25243
0.189829	0.25221
0.189801	0.252151
0.189734	0.252094
0.189693	0.252038
0.189619	0.252015
0.189582	0.251997
0.189396	0.251936
0.189369	0.251779
0.189365	0.251774
0.189245	0.251659
0.189188	0.251585
0.189166	0.251579
0.188879	0.251491
0.188866	0.251457
0.18843	0.251391
0.18836	0.251351
0.188195	0.251345
0.188129	0.251215
0.18791	0.251152
0.18781	0.251096
0.187764	0.251087
0.187701	0.251073
0.187468	0.250991
0.18745	0.250907
0.187273	0.25084
0.187227	0.250692
0.187112	0.250652
0.187056	0.250495
0.187032	0.250368
0.187028	0.250326
0.186795	0.250292
0.186567	0.250208
0.18654	0.250196
0.18654	0.250129
0.186527	0.250124
0.186403	0.249993
0.186378	0.249925
0.186378	0.249925
0.186357	0.249811
0.186294	0.249735
0.186179	0.249703
0.186137	0.249688
0.186107	0.249632
0.18607	0.249518
0.185987	0.249491
0.185878	0.249425
0.185767	0.249404
0.18576	0.24936
0.185493	0.249338
0.185333	0.249231
0.185316	0.2491
0.185131	0.249066
0.184989	0.24886
0.184881	0.248735
0.184684	0.248103
0.184648	0.247983
0.184574	0.247907
0.184495	0.247766
0.18445	0.247657
0.184373	0.247629
0.184367	0.247552
0.184363	0.247373
0.184326	0.247355
0.184257	0.247203
0.184251	0.2472
0.184221	0.247169
0.184155	0.24705
0.184082	0.247043
0.183997	0.246858
0.183937	0.246792
0.183922	0.24665
0.183822	0.246599
0.183817	0.246551
0.183758	0.246496
0.18353	0.246459
0.183489	0.24636
0.183416	0.246333
0.183335	0.246316
0.183305	0.246219
0.183248	0.246147
0.183195	0.246113
0.183116	0.246095
0.183102	0.246093
0.183091	0.246091
0.183044	0.24604
0.183003	0.245986
0.182912	0.245978
0.182821	0.245948
0.182636	0.245948
0.182534	0.245805
0.182477	0.245789
0.182477	0.245754
0.182427	0.24568
0.182427	0.245605
0.182313	0.245486
0.182247	0.245271
0.182228	0.245218
0.181823	0.245215
0.181811	0.245108
0.181786	0.245009
0.18177	0.245007
0.181663	0.244954
0.181662	0.244946
0.181644	0.244894
0.181581	0.244858
0.181422	0.244803
0.181351	0.244797
0.18115	0.244737
0.181144	0.244701
0.181076	0.244658
0.181044	0.244596
0.181	0.244577
0.180915	0.244521
0.180872	0.244462
0.180829	0.244285
0.180783	0.244269
0.180548	0.244253
0.180224	0.244182
0.180166	0.244142
0.180094	0.244024
0.180075	0.243873
0.180044	0.2438
0.17993	0.243773
0.179924	0.243734
0.179856	0.243685
0.179773	0.243624
0.179709	0.24357
0.17954	0.243569
0.179528	0.243483
0.179478	0.243437
0.179276	0.243436
0.179265	0.243411
0.179255	0.243369
0.179249	0.243267
0.1791	0.243263
0.178943	0.243254
0.178934	0.24325
0.178789	0.243204
0.178626	0.243132
0.178591	0.243058
0.178394	0.243058
0.178363	0.243033
0.178305	0.243027
0.17829	0.242965
0.178225	0.242911
0.178193	0.242873
0.17818	0.2428
0.178179	0.242605
0.178165	0.24243
0.178158	0.242393
0.17814	0.24234
0.178139	0.242306
0.178083	0.242265
0.178031	0.242261
0.177998	0.242144
0.177824	0.24214
0.17773	0.242128
0.177727	0.241787
0.177726	0.241778
0.177669	0.241723
0.177498	0.241719
0.177457	0.241707
0.177275	0.241668
0.177239	0.2416
0.177219	0.241525
0.177169	0.241455
0.177083	0.241367
0.176877	0.241273
0.176862	0.241133
0.176856	0.240929
0.176761	0.240773
0.176603	0.240751
0.176555	0.240668
0.17655	0.24065
0.176509	0.240594
0.176462	0.240575
0.176451	0.240319
0.176441	0.240274
0.176347	0.240228
0.176336	0.240192
0.176268	0.239876
0.176177	0.239872
0.176089	0.239775
0.175979	0.239704
0.175901	0.239524
0.175805	0.239427
0.175701	0.239333
0.175652	0.239259
0.175537	0.239246
0.175534	0.239131
0.175483	0.238994
0.175482	0.238902
0.175436	0.238833
0.175419	0.238801
0.175349	0.238776
0.175218	0.238704
0.175209	0.23866
0.175068	0.238533
0.174994	0.238459
0.174993	0.238443
0.174895	0.238394
0.174845	0.238351
0.174781	0.238349
0.174777	0.238348
0.174752	0.238091
0.174632	0.238066
0.174498	0.237973
0.174495	0.237899
0.174335	0.237882
0.174206	0.237852
0.174188	0.237576
0.174089	0.237569
0.173989	0.237481
0.173927	0.237345
0.173799	0.23723
0.173754	0.237148
0.173748	0.237065
0.173689	0.237051
0.173628	0.237018
0.173605	0.237006
0.17359	0.236955
0.173574	0.236802
0.173474	0.236733
0.173397	0.236683
0.173394	0.236471
0.173392	0.236439
0.173385	0.236353
0.173362	0.236252
0.173352	0.236237
0.173334	0.235854
0.17331	0.235826
0.173215	0.23574
0.173186	0.23568
0.173091	0.235639
0.173087	0.235623
0.173066	0.235486
0.172973	0.235438
0.172939	0.235259
0.172891	0.235244
0.172884	0.235218
0.172814	0.235093
0.172805	0.235051
0.172781	0.235016
0.172614	0.234979
0.172585	0.234832
0.172559	0.234829
0.172486	0.234691
0.172457	0.234674
0.172443	0.234651
0.172371	0.234641
0.172359	0.234551
0.172285	0.234519
0.172282	0.234463
0.172262	0.234438
0.172233	0.234433
0.172228	0.234355
0.172166	0.234327
0.172044	0.23426
0.172001	0.234181
0.171974	0.234111
0.17196	0.234012
0.171919	0.234007
0.171859	0.233694
0.171851	0.233692
0.171616	0.23364
0.171599	0.233533
0.17156	0.233424
0.171549	0.23342
0.171475	0.233289
0.171419	0.233272
0.171393	0.233212
0.171381	0.233205
0.171305	0.233199
0.171284	0.233175
0.171266	0.233166
0.17126	0.233134
0.17125	0.233118
0.171203	0.233058
0.171056	0.232918
0.171011	0.232755
0.171004	0.232731
0.170851	0.232693
0.170677	0.232612
0.170662	0.232378
0.170514	0.232294
0.170456	0.232254
0.170352	0.232237
0.170345	0.232125
0.170306	0.232095
0.1703	0.232051
0.170283	0.23202
0.170179	0.231871
0.170081	0.231867
0.170069	0.231848
0.169953	0.231742
0.169914	0.231714
0.169791	0.231712
0.169743	0.231708
0.169694	0.231669
0.169678	0.231619
0.169675	0.231606
0.169656	0.231587
0.169654	0.231544
0.169654	0.231539
0.169644	0.231494
0.169628	0.231465
0.169612	0.231441
0.169603	0.231382
0.169593	0.23136
0.169458	0.231351
0.169438	0.231331
0.169416	0.231139
0.169231	0.231134
0.169226	0.231117
0.169165	0.231019
0.169133	0.230861
0.16911	0.230846
0.16911	0.230775
0.169105	0.230711
0.169105	0.23071
0.169089	0.230694
0.169047	0.230673
0.169008	0.230669
0.16899	0.230668
0.168949	0.230597
0.168938	0.230586
0.168925	0.230561
0.168843	0.230482
0.168842	0.230469
0.168784	0.230468
0.168781	0.230443
0.16875	0.230348
0.168736	0.230308
0.168706	0.230228
0.168703	0.230195
0.168673	0.23007
0.168553	0.230038
0.168466	0.229932
0.168452	0.229853
0.16841	0.229723
0.1684	0.22972
0.168389	0.229707
0.168376	0.229703
0.168363	0.229637
0.168351	0.229573
0.168225	0.229567
0.168175	0.229549
0.16817	0.229418
0.168146	0.229303
0.168113	0.22929
0.168097	0.229279
0.168088	0.229265
0.168066	0.229136
0.167989	0.229125
0.167754	0.22911
0.167574	0.229066
0.167431	0.228954
0.16742	0.228899
0.167362	0.228815
0.167304	0.228797
0.167199	0.228787
0.167174	0.228733
0.167171	0.228733
0.167168	0.228634
0.167159	0.228599
0.16715	0.228578
0.167078	0.228428
0.167056	0.228406
0.167035	0.22837
0.167014	0.228359
0.16701	0.22818
0.16694	0.228168
0.166933	0.228137
0.1669	0.227983
0.166884	0.22794
0.166869	0.227906
0.166853	0.227894
0.166845	0.227873
0.166808	0.227789
0.166805	0.227759
0.166798	0.227752
0.166773	0.227618
0.166744	0.227617
0.166684	0.227529
0.166674	0.227527
0.166662	0.227509
0.166625	0.227456
0.166621	0.227404
0.166617	0.227338
0.166613	0.227311
0.166582	0.227311
0.166575	0.227282
0.166556	0.227274
0.166531	0.227168
0.166444	0.227144
0.166397	0.227086
0.166319	0.227062
0.166236	0.227048
0.16617	0.227036
0.166036	0.226999
0.166014	0.226993
0.166002	0.226992
0.165939	0.22681
0.165919	0.226792
0.165889	0.226786
0.165885	0.226754
0.165868	0.226723
0.165867	0.226663
0.165723	0.226646
0.165709	0.226645
0.165622	0.226572
0.165589	0.226531
0.165507	0.226526
0.165499	0.226516
0.165483	0.226488
0.165475	0.226443
0.165457	0.226425
0.165435	0.226416
0.165434	0.22636
0.165418	0.226322
0.165406	0.226244
0.165393	0.226241
0.165338	0.226235
0.165317	0.226055
0.165295	0.225997
0.165295	0.225969
0.165276	0.225938
0.165238	0.225891
0.165221	0.225834
0.165165	0.225744
0.165119	0.225739
0.16504	0.225628
0.16498	0.225504
0.164942	0.22544
0.164931	0.225425
0.1649	0.225405
0.164898	0.225357
0.164888	0.225323
0.164858	0.225302
0.164856	0.225264
0.164814	0.225256
0.16481	0.22513
0.164807	0.225097
0.164804	0.225071
0.164791	0.224982
0.164757	0.224979
0.164716	0.224931
0.164716	0.224929
0.164686	0.224876
0.164672	0.224874
0.164656	0.224858
0.164625	0.224855
0.164571	0.224828
0.164516	0.22477
0.16451	0.224757
0.1645	0.224748
0.164311	0.224658
0.164294	0.224645
0.16427	0.224643
0.164263	0.224625
0.164262	0.224525
0.164131	0.224502
0.322278	0.224491
0.318163	0.224432
0.310838	0.224428
0.306398	0.224358
0.306389	0.224253
0.303221	0.224249
0.302563	0.224198
0.300901	0.224192
0.296137	0.22419
0.295035	0.224108
0.293323	0.224062
0.292131	0.223951
0.291205	0.223934
0.289997	0.223754
0.287121	0.223729
0.28675	0.223708
0.286442	0.223672
0.284611	0.223444
0.28364	0.22334
0.283611	0.223293
0.283267	0.223273
0.282447	0.223249
0.282233	0.223172
0.281822	0.223139
0.280339	0.223106
0.280336	0.223091
0.279499	0.222863
0.279256	0.222832
0.278304	0.222813
0.277863	0.222791
0.277817	0.22279
0.276086	0.222764
0.275829	0.222641
0.275707	0.222596
0.275114	0.222454
0.274087	0.22242
0.273202	0.222371
0.272507	0.222355
0.272306	0.222332
0.271532	0.222315
0.271501	0.222293
0.271479	0.222231
0.271381	0.222228
0.271109	0.222182
0.270258	0.222148
0.269294	0.222144
0.269241	0.222112
0.269176	0.222099
0.269052	0.222089
0.267915	0.222034
0.267493	0.222026
0.267245	0.221969
0.26674	0.221942
0.266731	0.221837
0.266671	0.22174
0.265909	0.22169
0.265658	0.221689
0.264383	0.221675
0.264378	0.221666
0.26435	0.221625
0.263558	0.221601
0.263238	0.221511
0.262237	0.221505
0.262173	0.221497
0.261997	0.221467
0.261935	0.221435
0.261854	0.221406
0.261734	0.221383
0.261566	0.221336
0.26143	0.221231
0.261303	0.221209
0.261253	0.221184
0.260455	0.221181
0.260435	0.221132
0.260368	0.22113
0.260138	0.221066
0.259267	0.221031
0.259107	0.221008
0.258958	0.221006
0.258904	0.220968
0.258345	0.220967
0.258039	0.220929
0.257724	0.220886
0.25745	0.220834
0.25727	0.2208
0.256437	0.220789
0.255745	0.220762
0.255719	0.220654
0.255546	0.220511
0.255423	0.220364
0.255337	0.220361
0.255263	0.220347
0.254734	0.22023
0.254528	0.220199
0.254264	0.220185
0.25411	0.22018
0.253969	0.220159
0.253918	0.220147
0.253343	0.220117
0.252967	0.220091
0.25276	0.220029
0.25272	0.220018
0.252658	0.22001
0.251827	0.219963
0.251572	0.21991
0.251519	0.219803
0.251387	0.219778
0.25066	0.219772
0.250064	0.219698
0.249589	0.219698
0.249349	0.219687
0.249019	0.21968
0.248932	0.21968
0.248269	0.219667
0.247805	0.219545
0.247554	0.219514
0.247526	0.219453
0.247453	0.219432
0.247327	0.219356
0.247276	0.21927
0.247006	0.219192
0.246907	0.219165
0.24673	0.219147
0.24648	0.219129
0.246354	0.219053
0.24632	0.219049
0.246108	0.219042
0.245933	0.219025
0.245832	0.219022
0.245827	0.218979
0.245728	0.218977
0.245041	0.21896
0.244841	0.218914
0.244614	0.218903
0.244611	0.218897
0.244301	0.218874
0.244273	0.218869
0.244269	0.218827
0.244123	0.218812
0.243369	0.218772
0.24276	0.218762
0.242712	0.21871
0.242633	0.218655
0.242618	0.218646
0.242243	0.218597
0.242087	0.218593
0.241692	0.218574
0.241355	0.218544
0.241173	0.218503
0.241148	0.218478
0.241072	0.218469
0.240945	0.218448
0.240903	0.218446
0.240405	0.218416
0.24015	0.21825
0.24013	0.218249
0.239911	0.218149
0.23924	0.218071
0.238651	0.218053
0.238614	0.217945
0.238587	0.217901
0.238344	0.217835
0.238287	0.217782
0.238226	0.217752
0.237825	0.217729
0.237671	0.217721
0.237662	0.217681
0.237586	0.217681
0.237403	0.21765
0.236773	0.217643
0.236757	0.217572
0.235884	0.217555
0.235555	0.217477
0.235539	0.217432
0.235171	0.217394
0.235013	0.217394
0.234993	0.217393
0.234721	0.217383
0.234628	0.217375
0.234281	0.217256
0.23401	0.217247
0.233449	0.217208
0.233448	0.217161
0.233404	0.217147
0.233076	0.217147
0.23257	0.217128
0.232405	0.217121
0.232397	0.217115
0.232222	0.217105
0.231835	0.217062
0.231569	0.217005
0.23137	0.216997
0.231299	0.216994
0.230984	0.216959
0.230817	0.216958
0.230545	0.216939
0.230425	0.216912
0.230263	0.21689
0.229933	0.216791
0.229929	0.216789
0.229851	0.216758
0.229223	0.216718
0.228753	0.216679
0.228483	0.216645
0.228457	0.21664
0.22837	0.216573
0.228311	0.216455
0.228217	0.216452
0.228091	0.216445
0.228024	0.21644
0.227946	0.216439
0.227719	0.216392
0.227675	0.216381
0.227519	0.216377
0.227446	0.216361
0.2272	0.216314
0.227173	0.21629
0.227045	0.216285
0.227026	0.216217
0.226606	0.216207
0.226112	0.21616
0.226053	0.216136
0.22582	0.216127
0.225807	0.216115
0.225636	0.216097
0.225615	0.216045
0.225598	0.216012
0.22545	0.216004
0.225386	0.215964
0.225241	0.215926
0.225053	0.215924
0.22474	0.215807
0.224348	0.215772
0.224245	0.215739
0.223852	0.215712
0.223626	0.215679
0.223604	0.215668
0.223465	0.215628
0.223383	0.21562
0.223163	0.215597
0.223056	0.215585
0.223017	0.21558
0.22284	0.215476
0.22262	0.215446
0.222615	0.215426
0.222607	0.215273
0.222505	0.215264
0.222446	0.215243
0.221931	0.215234
0.221843	0.215214
0.221584	0.215126
0.221451	0.21508
0.221419	0.215058
0.221197	0.215036
0.221192	0.214938
0.220928	0.214914
0.220891	0.214832
0.22083	0.214808
0.220474	0.214728
0.220258	0.214727
0.220134	0.214701
0.219969	0.214693
0.219863	0.214685
0.219741	0.214658
0.219716	0.214652
0.219643	0.214651
0.219604	0.214651
0.219512	0.214627
0.219319	0.214564
0.219097	0.214544
0.219049	0.214518
0.218994	0.214517
0.218764	0.214514
0.218676	0.214507
0.218434	0.214468
0.218326	0.214448
0.218255	0.214336
0.218246	0.214314
0.218184	0.214304
0.218115	0.214215
0.218041	0.214183
0.21804	0.214174
0.217863	0.214143
0.217821	0.214142
0.217571	0.214129
0.217254	0.214127
0.217063	0.214087
0.216973	0.214074
0.216927	0.214057
0.216813	0.214052
0.216753	0.214052
0.216636	0.214041
0.216555	0.21402
0.216507	0.213998
0.21644	0.213993
0.216372	0.213958
0.216088	0.213955
0.21607	0.213955
0.215969	0.213943
0.21592	0.213938
0.215812	0.213937
0.215806	0.213929
0.215738	0.213914
0.215623	0.213904
0.215508	0.213882
0.215436	0.213842
0.215048	0.213826
0.215	0.213813
0.214911	0.213718
0.21481	0.213714
0.214773	0.213712
0.214714	0.213675
0.214559	0.213635
0.214257	0.213626
0.214252	0.213594
0.214188	0.213593
0.214026	0.213572
0.214003	0.213535
0.213969	0.213523
0.213825	0.213514
0.213645	0.213476
0.213623	0.213468
0.213422	0.213467
0.213339	0.213446
0.213129	0.213444
0.212928	0.213417
0.212702	0.213385
0.212662	0.213368
0.212533	0.213356
0.212371	0.213187
0.212031	0.213171
0.21203	0.213126
0.211937	0.213105
0.211616	0.213103
0.211568	0.213021
0.211514	0.213019
0.211502	0.213007
0.211437	0.212998
0.211081	0.212992
0.211062	0.212967
0.21103	0.212945
0.210999	0.212932
0.210886	0.21293
0.210743	0.212922
0.210677	0.21285
0.21044	0.212847
0.210434	0.212811
0.210401	0.212809
0.210354	0.212767
0.210351	0.212755
0.21028	0.212721
0.210091	0.212707
0.209944	0.212699
0.209869	0.212678
0.209857	0.212656
0.209785	0.212474
0.209213	0.212465
0.209142	0.21244
0.209128	0.21239
0.20912	0.212321
0.209087	0.212319
0.208913	0.212319
0.208909	0.212283
0.208801	0.212276
0.208796	0.212236
0.208741	0.212176
0.208409	0.212146
0.208322	0.212136
0.208302	0.212127
0.208284	0.212096
0.208259	0.212081
0.208179	0.212015
0.208043	0.211988
0.207991	0.211981
0.207978	0.211969
0.207854	0.21196
0.207771	0.211861
0.207751	0.211793
0.207744	0.211704
0.207541	0.211701
0.207263	0.211498
0.207249	0.211496
0.207171	0.21148
0.207158	0.211425
0.207081	0.211397
0.206858	0.211394
0.206817	0.211374
0.206705	0.211359
0.206661	0.211355
0.206624	0.211336
0.206615	0.211323
0.20651	0.211276
0.206364	0.211176
0.206353	0.211165
0.206249	0.211148
0.20614	0.211119
0.206138	0.211106
0.20605	0.211029
0.20603	0.210934
0.205885	0.210913
0.205794	0.210905
0.205634	0.210865
0.20557	0.210838
0.205526	0.21078
0.205491	0.210732
0.205327	0.210719
0.205034	0.210688
0.204922	0.210598
0.204862	0.210595
0.204795	0.210548
0.204762	0.210547
0.204753	0.210525
0.204705	0.210393
0.204514	0.210223
0.20451	0.210171
0.204485	0.210139
0.204077	0.210133
0.204022	0.21012
0.203988	0.210092
0.203552	0.210078
0.203422	0.210029
0.203071	0.210013
0.20301	0.209879
0.202769	0.209862
0.202742	0.209843
0.202597	0.209842
0.202508	0.20984
0.202485	0.20975
0.202469	0.209741
0.202425	0.20973
0.20242	0.209712
0.202327	0.209711
0.202314	0.209691
0.202291	0.209676
0.202186	0.209669
0.202128	0.209591
0.202041	0.209585
0.201956	0.209571
0.20192	0.209563
0.201782	0.20954
0.201616	0.209524
0.201452	0.209511
0.201331	0.209496
0.201101	0.209475
0.201014	0.209443
0.200964	0.209406
0.200893	0.209396
0.200697	0.209344
0.200645	0.209311
0.200601	0.209271
0.200592	0.209259
0.20041	0.209194
0.200394	0.209138
0.200386	0.209126
0.200309	0.209108
0.200216	0.209096
0.200149	0.209037
0.199942	0.209021
0.199942	0.208981
0.199912	0.208916
0.199775	0.208904
0.19972	0.208894
0.199712	0.208887
0.199635	0.208816
0.199484	0.208796
0.199176	0.208777
0.199121	0.208651
0.199112	0.208621
0.199105	0.208617
0.199024	0.208531
0.198984	0.208507
0.198895	0.208404
0.198802	0.208287
0.198704	0.208282
0.198656	0.208228
0.198594	0.208209
0.198485	0.208206
0.198458	0.208198
0.198351	0.208126
0.198193	0.208124
0.19818	0.208114
0.198128	0.208105
0.198055	0.208098
0.198018	0.208083
0.197998	0.208081
0.197944	0.208054
0.197751	0.208049
0.197674	0.207909
0.197606	0.207882
0.197602	0.207872
0.197522	0.207871
0.19749	0.207866
0.197434	0.207856
0.197405	0.207766
0.197322	0.207757
0.197309	0.207704
0.197273	0.207676
0.19718	0.207661
0.197168	0.207632
0.197119	0.207626
0.197075	0.207625
0.197054	0.207611
0.196961	0.207547
0.196768	0.207525
0.196549	0.207492
0.196518	0.207405
0.196496	0.2074
0.196495	0.207367
0.196382	0.207353
0.196311	0.20735
0.196245	0.207284
0.196235	0.207255
0.196174	0.207249
0.196081	0.207246
0.196031	0.207234
0.195948	0.207193
0.195858	0.207192
0.195853	0.207178
0.19558	0.207066
0.195575	0.207017
0.195567	0.207012
0.195393	0.206999
0.195317	0.206988
0.195107	0.206978
0.195003	0.206935
0.194848	0.206933
0.194807	0.206885
0.194775	0.206871
0.19472	0.206859
0.194674	0.206858
0.194663	0.206852
0.194563	0.206851
0.19456	0.206841
0.194468	0.206837
0.194394	0.206834
0.194376	0.206819
0.194329	0.2068
0.194261	0.206791
0.194098	0.206707
0.193933	0.206698
0.193889	0.20667
0.193872	0.206657
0.193845	0.206638
0.193778	0.206635
0.193697	0.206549
0.193306	0.206428
0.193236	0.20642
0.193221	0.206395
0.193079	0.206349
0.193008	0.206316
0.19298	0.206284
0.192867	0.206246
0.192821	0.20623
0.192779	0.206227
0.192768	0.206166
0.192752	0.206153
0.192724	0.206135
0.192719	0.206127
0.192642	0.206094
0.192546	0.206028
0.19236	0.206018
0.192289	0.205992
0.19221	0.20591
0.192116	0.205907
0.192073	0.205879
0.192034	0.205866
0.192016	0.205837
0.192001	0.205833
0.1919	0.205811
0.19171	0.205801
0.191515	0.205782
0.191378	0.20576
0.19133	0.20574
0.191275	0.205706
0.191084	0.205645
0.190981	0.205576
0.190864	0.205561
0.190793	0.20553
0.190723	0.205525
0.19072	0.205521
0.190714	0.205515
0.190644	0.20551
0.190623	0.205508
0.190618	0.205498
0.19057	0.205485
0.190561	0.205378
0.190437	0.205369
0.190414	0.205344
0.190373	0.205342
0.190344	0.205306
0.190318	0.205282
0.190222	0.205278
0.190154	0.205262
0.19004	0.205236
0.189883	0.205219
0.189835	0.205215
0.189647	0.205187
0.189609	0.205162
0.189484	0.205157
0.189441	0.205116
0.189351	0.2051
0.189311	0.205088
0.189288	0.205073
0.189252	0.205069
0.189248	0.205054
0.189093	0.205049
0.189077	0.204999
0.189004	0.20495
0.18897	0.204925
0.188769	0.204863
0.188756	0.204862
0.188638	0.204861
0.188624	0.204809
0.18858	0.204756
0.188555	0.204743
0.188525	0.20474
0.188479	0.204714
0.188466	0.204711
0.188408	0.204692
0.188351	0.20467
0.187992	0.204667
0.187983	0.204615
0.187898	0.204592
0.187857	0.204582
0.187851	0.204508
0.18784	0.204496
0.18782	0.20447
0.187788	0.204418
0.187736	0.204408
0.187697	0.204362
0.187626	0.204357
0.187583	0.204351
0.187468	0.204331
0.18743	0.2043
0.187405	0.204261
0.18731	0.204187
0.18727	0.204176
0.18726	0.204169
0.187248	0.204153
0.187205	0.204152
0.187192	0.204114
0.187149	0.204109
0.187122	0.204103
0.187111	0.204094
0.187035	0.204089
0.186929	0.204088
0.186929	0.204054
0.186802	0.204034
0.186779	0.204029
0.186738	0.204024
0.186718	0.203989
0.186685	0.203921
0.186668	0.203793
0.186599	0.203765
0.186489	0.203726
0.186173	0.203704
0.186166	0.203651
0.186104	0.203625
0.186098	0.203624
0.186075	0.203603
0.186026	0.203602
0.185896	0.20354
0.185766	0.203507
0.185645	0.203466
0.185581	0.203397
0.185528	0.203382
0.18547	0.203318
0.185453	0.203303
0.185447	0.203296
0.18541	0.203251
0.185216	0.203224
0.18521	0.203182
0.185184	0.203181
0.185007	0.203164
0.184997	0.203164
0.184816	0.203131
0.184812	0.203127
0.18481	0.203124
0.184806	0.203098
0.184693	0.20305
0.184386	0.202995
0.18436	0.202994
0.184357	0.202948
0.184146	0.202942
0.184049	0.202938
0.184047	0.202933
0.183947	0.202903
0.183876	0.202895
0.183805	0.202893
0.183794	0.202868
0.183696	0.20286
0.183604	0.202841
0.183559	0.202834
0.183444	0.202776
0.183285	0.202758
0.18321	0.202668
0.183113	0.202662
0.183069	0.202638
0.18302	0.202633
0.182915	0.20252
0.182795	0.202514
0.18263	0.202479
0.182604	0.202467
0.182535	0.202459
0.182494	0.202452
0.182454	0.202387
0.182432	0.202369
0.182407	0.202299
0.182305	0.202288
0.182242	0.20218
0.182189	0.202136
0.182037	0.202132
0.182032	0.202122
0.181973	0.202119
0.181833	0.202108
0.181715	0.202104
0.181693	0.202072
0.181677	0.202063
0.18162	0.202047
0.181603	0.202041
0.181546	0.202008
0.181535	0.201965
0.181436	0.201935
0.181323	0.201931
0.181279	0.20193
0.181241	0.201927
0.181213	0.201896
0.1812	0.201891
0.181105	0.201884
0.181073	0.201876
0.181071	0.201856
0.181025	0.20181
0.180945	0.201776
0.180827	0.20176
0.180778	0.20173
0.180745	0.201718
0.180727	0.201701
0.180684	0.201683
0.180668	0.201669
0.180637	0.201592
0.180611	0.201586
0.1805	0.201582
0.180471	0.201562
0.180467	0.201523
0.180441	0.2015
0.180415	0.201472
0.180364	0.201426
0.180353	0.201406
0.180291	0.201373
0.180237	0.201363
0.180225	0.20132
0.180186	0.201311
0.180161	0.201303
0.18006	0.201298
0.180041	0.201288
0.179963	0.201244
0.179895	0.201238
0.179805	0.201225
0.179774	0.201215
0.179735	0.201184
0.179691	0.201139
0.179648	0.201136
0.179518	0.201132
0.179403	0.201124
0.179372	0.201078
0.179179	0.201018
0.179162	0.200988
0.179106	0.200985
0.179104	0.200982
0.179103	0.20096
0.179094	0.200953
0.179024	0.200949
0.178985	0.200943
0.178901	0.200942
0.178862	0.200905
0.178852	0.200887
0.178648	0.200845
0.178628	0.200844
0.178542	0.200827
0.178531	0.200761
0.178484	0.200752
0.178455	0.200733
0.178342	0.200715
0.178309	0.200687
0.178306	0.200669
0.178293	0.200659
0.178226	0.200609
0.178187	0.200573
0.178014	0.200553
0.177927	0.200551
0.177921	0.200493
0.177893	0.200444
0.177881	0.200414
0.177776	0.200304
0.1777	0.200293
0.177689	0.200238
0.177599	0.20021
0.177543	0.200138
0.177528	0.200124
0.177338	0.200113
0.177319	0.200102
0.177311	0.200073
0.177265	0.199986
0.177147	0.199961
0.177141	0.199957
0.177098	0.199954
0.177057	0.199942
0.177001	0.199903
0.176982	0.199891
0.176951	0.199885
0.176879	0.19987
0.176804	0.199836
0.176803	0.199825
0.176798	0.19981
0.176735	0.199801
0.176696	0.199772
0.176676	0.199766
0.176624	0.199755
0.176555	0.199739
0.176551	0.199715
0.176499	0.199697
0.176483	0.199666
0.176468	0.199652
0.176436	0.199624
0.17643	0.19961
0.176357	0.199609
0.176333	0.199605
0.176303	0.199589
0.176228	0.199581
0.176222	0.199572
0.176187	0.199552
0.176162	0.199538
0.176103	0.199532
0.176085	0.199503
0.176018	0.19947
0.17601	0.199458
0.175947	0.19938
0.175907	0.199377
0.175887	0.199359
0.175862	0.199354
0.17557	0.199317
0.175521	0.199313
0.175434	0.199217
0.175383	0.199156
0.175331	0.199155
0.175328	0.199137
0.175326	0.19913
0.17522	0.199056
0.175208	0.199049
0.174985	0.199019
0.174959	0.198957
0.174925	0.198949
0.174892	0.198945
0.174858	0.198938
0.174854	0.19893
0.174823	0.198918
0.174812	0.198878
0.174673	0.198878
0.174667	0.198877
0.174486	0.19884
0.174455	0.198826
0.174427	0.198818
0.174409	0.198818
0.174165	0.198816
0.174068	0.198816
0.17406	0.198814
0.173984	0.198724
0.173954	0.198707
0.173942	0.198622
0.173904	0.19861
0.173889	0.198603
0.173833	0.1986
0.173819	0.198577
0.17379	0.198572
0.17371	0.19857
0.173699	0.198557
0.173672	0.198507
0.173631	0.198446
0.173514	0.19843
0.173435	0.198404
0.173435	0.198401
0.173431	0.198385
0.173385	0.198383
0.173344	0.198375
0.173337	0.198324
0.173299	0.198261
0.173172	0.198259
0.17307	0.198218
0.173002	0.198203
0.172992	0.198168
0.172927	0.198123
0.172776	0.198105
0.172707	0.198086
0.172706	0.198019
0.172683	0.198014
0.172656	0.197978
0.172623	0.197973
0.172613	0.197969
0.172597	0.197955
0.172508	0.197955
0.172504	0.197945
0.172497	0.197921
0.172366	0.197877
0.172334	0.197848
0.172307	0.197817
0.172281	0.197809
0.172245	0.197799
0.172155	0.197786
0.172069	0.197768
0.172052	0.197755
0.172039	0.197755
0.374247	0.197727
0.358194	0.197721
0.355714	0.197618
0.355231	0.197618
0.354508	0.197603
0.347767	0.197579
0.347101	0.197558
0.34665	0.197494
0.344018	0.197489
0.343771	0.197454
0.34124	0.197451
0.34109	0.197431
0.339973	0.19742
0.337159	0.197413
0.329051	0.197407
0.328493	0.197383
0.328165	0.197377
0.328113	0.197366
0.327825	0.19733
0.327643	0.197304
0.325303	0.197301
0.32452	0.1973
0.324112	0.197218
0.32357	0.197188
0.32292	0.197169
0.322234	0.197163
0.320324	0.197084
0.319486	0.197064
0.319325	0.197064
0.318669	0.197048
0.317658	0.197036
0.317258	0.197016
0.316623	0.197012
0.315637	0.196989
0.315275	0.196966
0.31525	0.196954
0.314818	0.196919
0.314177	0.196855
0.314013	0.196849
0.31326	0.196832
0.312267	0.19678
0.312014	0.196752
0.311633	0.196749
0.309749	0.196738
0.309363	0.196709
0.309323	0.196703
0.309048	0.196698
0.30878	0.196631
0.308375	0.196627
0.308257	0.196575
0.307928	0.196569
0.307615	0.196568
0.306804	0.196548
0.305857	0.196514
0.305475	0.196513
0.304512	0.19651
0.304037	0.196507
0.303506	0.196471
0.303213	0.196375
0.303109	0.196353
0.302589	0.19634
0.302403	0.196335
0.302242	0.196317
0.302042	0.196302
0.301789	0.196298
0.30077	0.196276
0.29987	0.196268
0.299408	0.196261
0.299205	0.196236
0.299136	0.196235
0.298797	0.196228
0.298415	0.196225
0.296747	0.196223
0.295911	0.196217
0.29576	0.196199
0.295349	0.19619
0.29534	0.196168
0.294746	0.196089
0.294362	0.196075
0.293749	0.196066
0.293352	0.196063
0.293324	0.196062
0.293047	0.196031
0.291465	0.196029
0.291307	0.196021
0.290107	0.196003
0.289988	0.195883
0.289556	0.195863
0.288862	0.195835
0.288475	0.1958
0.288325	0.195777
0.287904	0.195695
0.287586	0.195684
0.287425	0.195662
0.286886	0.195618
0.286732	0.195612
0.286731	0.195605
0.286646	0.195564
0.286533	0.195535
0.286239	0.195519
0.285791	0.195471
0.285448	0.195386
0.285428	0.19536
0.285136	0.195317
0.284767	0.195307
0.284654	0.19524
0.284603	0.195239
0.283726	0.195218
0.283664	0.195218
0.283565	0.195191
0.283114	0.19518
0.282682	0.195177
0.282244	0.195176
0.281927	0.195109
0.281777	0.19508
0.281766	0.195065
0.28155	0.195055
0.28144	0.195038
0.281246	0.195013
0.28118	0.194975
0.281162	0.194951
0.280842	0.194946
0.280563	0.194929
0.280452	0.194905
0.280288	0.194886
0.279967	0.194865
0.279757	0.194842
0.279643	0.194796
0.279438	0.194784
0.278765	0.194784
0.278606	0.194781
0.278311	0.194774
0.278062	0.194743
0.277735	0.194709
0.27773	0.194649
0.277439	0.194629
0.277221	0.194626
0.27717	0.194616
0.277025	0.194606
0.276954	0.194603
0.276794	0.194602
0.276716	0.194597
0.276438	0.194565
0.276412	0.194516
0.276406	0.194505
0.276242	0.194485
0.275876	0.194476
0.27561	0.194403
0.275467	0.194403
0.275269	0.194354
0.275261	0.194333
0.274974	0.194327
0.274921	0.194323
0.274793	0.194313
0.274753	0.194306
0.274742	0.194228
0.274287	0.194219
0.274153	0.19417
0.274105	0.194086
0.274092	0.194026
0.273899	0.194022
0.273831	0.423615
0.273585	0.402133
0.273563	0.400998
0.272822	0.399255
0.272618	0.3981
0.272613	0.397218
0.272539	0.3967
0.272439	0.396257
0.272162	0.394148
0.272144	0.393804
0.271824	0.393514
0.271566	0.385744
0.271565	0.384775
0.271303	0.381547
0.271255	0.377778
0.271246	0.376083
0.27122	0.376032
0.2711	0.375791
0.271081	0.374515
0.270755	0.374348
0.270633	0.374019
0.270583	0.372887
0.270542	0.372769
0.269928	0.372624
0.2699	0.37174
0.26973	0.37164
0.269164	0.371423
0.26901	0.370828
0.268942	0.369213
0.268532	0.369116
0.26837	0.368557
[truncated: 31,561 more rows]

## Sheet: Panel_D_Mean_Distance
z_score	No_interpol	DL_Vimeo
10	4.48515	4.33371
11	4.45474	4.26472
12	4.4151	4.15877
13	4.36335	4.05975
14	4.30419	3.97339
15	4.25279	3.89917
16	4.19716	3.86114
17	4.13143	3.75191
18	4.05625	3.52554
19	3.99766	3.46804
20	3.99269	3.72453

## Sheet: Panel_E_Precision_Recall
Recall_No_interpol	Precision_No_interpol	Recall_DL_Vimeo	Precision_DL_Vimeo
0.883519	0.00466845	0.904969	0.00806664
0.881618	0.00670703	0.902797	0.0134891
0.879718	0.0102925	0.898995	0.0246672
0.873201	0.0163795	0.891121	0.049059
0.867228	0.0267193	0.86397	0.101328
0.847679	0.0434293	0.787402	0.202457
0.822156	0.0703483	0.665762	0.352907
0.782786	0.112266	0.52593	0.522243
0.728754	0.172449	0.389628	0.642058
0.659245	0.25106	0.282378	0.735502
0.582949	0.34551	0.189519	0.796804
0.50991	0.442299	0.120011	0.8051
0.42927	0.527704	0.0667934	0.81457
0.363834	0.608814	0.038827	0.85119
0.304914	0.664497	0.0135759	0.847458
0.251154	0.700227
0.205267	0.724832
0.160467	0.72963
0.121097	0.73719
0.09123	0.732026
0.0695086	0.759644
0.046158	0.752212
0.0333967	0.788462
0.0203638	0.797872
0.0141189	0.8125
0.00841705	0.775
0.00570187	0.875
0.00271518	0.833333
