# Supplementary material for: cryoTIGER: deep-learning based tilt interpolation generator for enhanced reconstruction in cryo electron tomography
Source: Commun Biol. 2025 Oct 9;8:1443. doi: 10.1038/s42003-025-08961-5 (PMC12511353; doi:10.1038/s42003-025-08961-5)
Supplement: Supplementary file 6 — Supplementary Data 4 [file 42003_2025_8961_MOESM6_ESM.xlsx]

## Sheet: Max_F1
ID	Condition	Max F1 value
243	Noint	0.572082
245	Noint	0.675325
246	Noint	0.642674
247	Noint	0.6793
248	Noint	0.50495
249	Noint	0.6
250	Noint	0.579572
251	Noint	0.551834
252	Noint	0.515337
253	Noint	0.523392
254	Noint	0.708245
255	Noint	0.59759
256	Noint	0.396639
258	Noint	0.573156
260	Noint	0.549521
281	Noint	0.582915
282	Noint	0.612732
283	Noint	0.49236
284	Noint	0.617535
285	Noint	0.455581
286	Noint	0.549923
287	Noint	0.666667
288	Noint	0.45469
289	Noint	0.569428
243	Linear	0.596343
245	Linear	0.71535
246	Linear	0.661333
247	Linear	0.733333
248	Linear	0.55042
249	Linear	0.559172
250	Linear	0.597111
251	Linear	0.626866
252	Linear	0.578358
253	Linear	0.494585
254	Linear	0.746102
255	Linear	0.59734
256	Linear	0.370526
258	Linear	0.559572
260	Linear	0.562942
281	Linear	0.598566
282	Linear	0.636501
283	Linear	0.447806
284	Linear	0.646914
285	Linear	0.520179
286	Linear	0.588889
287	Linear	0.693654
288	Linear	0.421538
289	Linear	0.502083
243	DL (Vimeo)	0.624506
245	DL (Vimeo)	0.739394
246	DL (Vimeo)	0.688112
247	DL (Vimeo)	0.764706
248	DL (Vimeo)	0.563518
249	DL (Vimeo)	0.632107
250	DL (Vimeo)	0.643777
251	DL (Vimeo)	0.584104
252	DL (Vimeo)	0.511971
253	DL (Vimeo)	0.592771
254	DL (Vimeo)	0.782097
255	DL (Vimeo)	0.654015
256	DL (Vimeo)	0.47033
258	DL (Vimeo)	0.64257
260	DL (Vimeo)	0.613636
281	DL (Vimeo)	0.61082
282	DL (Vimeo)	0.686667
283	DL (Vimeo)	0.584946
284	DL (Vimeo)	0.714849
285	DL (Vimeo)	0.533835
286	DL (Vimeo)	0.672355
287	DL (Vimeo)	0.726426
288	DL (Vimeo)	0.553785
289	DL (Vimeo)	0.58037
243	DL (cryo-ET)	0.606205
245	DL (cryo-ET)	0.696477
246	DL (cryo-ET)	0.669516
247	DL (cryo-ET)	0.725424
248	DL (cryo-ET)	0.519841
249	DL (cryo-ET)	0.609195
250	DL (cryo-ET)	0.621309
251	DL (cryo-ET)	0.618881
252	DL (cryo-ET)	0.529511
253	DL (cryo-ET)	0.527919
254	DL (cryo-ET)	0.705144
255	DL (cryo-ET)	0.584444
256	DL (cryo-ET)	0.369942
258	DL (cryo-ET)	0.573913
260	DL (cryo-ET)	0.585573
281	DL (cryo-ET)	0.568276
282	DL (cryo-ET)	0.635542
283	DL (cryo-ET)	0.466667
284	DL (cryo-ET)	0.638298
285	DL (cryo-ET)	0.487288
286	DL (cryo-ET)	0.63522
287	DL (cryo-ET)	0.695082
288	DL (cryo-ET)	0.478125
289	DL (cryo-ET)	0.550481

## Sheet: PR-AUC
ID	Condition	PR-AUC
243	Noint	0.457491
245	Noint	0.599857
246	Noint	0.541518
247	Noint	0.589629
248	Noint	0.421029
249	Noint	0.490831
250	Noint	0.440101
251	Noint	0.431601
252	Noint	0.407987
253	Noint	0.397477
254	Noint	0.661381
255	Noint	0.512126
256	Noint	0.271212
258	Noint	0.442823
260	Noint	0.448859
281	Noint	0.444722
282	Noint	0.549244
283	Noint	0.39719
284	Noint	0.517887
285	Noint	0.347669
286	Noint	0.464169
287	Noint	0.566803
288	Noint	0.337804
289	Noint	0.448745
243	Linear	0.523858
245	Linear	0.651449
246	Linear	0.582182
247	Linear	0.654527
248	Linear	0.475907
249	Linear	0.480468
250	Linear	0.504592
251	Linear	0.47758
252	Linear	0.50727
253	Linear	0.407319
254	Linear	0.708322
255	Linear	0.508045
256	Linear	0.25001
258	Linear	0.467426
260	Linear	0.487045
281	Linear	0.501896
282	Linear	0.584017
283	Linear	0.304427
284	Linear	0.608977
285	Linear	0.381122
286	Linear	0.56825
287	Linear	0.656103
288	Linear	0.321713
289	Linear	0.38245
243	DL (Vimeo)	0.509726
245	DL (Vimeo)	0.630489
246	DL (Vimeo)	0.581474
247	DL (Vimeo)	0.617835
248	DL (Vimeo)	0.451954
249	DL (Vimeo)	0.509645
250	DL (Vimeo)	0.556327
251	DL (Vimeo)	0.486262
252	DL (Vimeo)	0.425842
253	DL (Vimeo)	0.564533
254	DL (Vimeo)	0.746449
255	DL (Vimeo)	0.602226
256	DL (Vimeo)	0.334996
258	DL (Vimeo)	0.557054
260	DL (Vimeo)	0.565818
281	DL (Vimeo)	0.527159
282	DL (Vimeo)	0.60392
283	DL (Vimeo)	0.501007
284	DL (Vimeo)	0.643988
285	DL (Vimeo)	0.395894
286	DL (Vimeo)	0.546295
287	DL (Vimeo)	0.674125
288	DL (Vimeo)	0.431266
289	DL (Vimeo)	0.494641
243	DL (cryo-ET)	0.460008
245	DL (cryo-ET)	0.647554
246	DL (cryo-ET)	0.590957
247	DL (cryo-ET)	0.67805
248	DL (cryo-ET)	0.419899
249	DL (cryo-ET)	0.559171
250	DL (cryo-ET)	0.587912
251	DL (cryo-ET)	0.510483
252	DL (cryo-ET)	0.414787
253	DL (cryo-ET)	0.40445
254	DL (cryo-ET)	0.632827
255	DL (cryo-ET)	0.513026
256	DL (cryo-ET)	0.250083
258	DL (cryo-ET)	0.478617
260	DL (cryo-ET)	0.510144
281	DL (cryo-ET)	0.438682
282	DL (cryo-ET)	0.54683
283	DL (cryo-ET)	0.353738
284	DL (cryo-ET)	0.534408
285	DL (cryo-ET)	0.370657
286	DL (cryo-ET)	0.545734
287	DL (cryo-ET)	0.644817
288	DL (cryo-ET)	0.351002
289	DL (cryo-ET)	0.477618
