# Supplementary material for: cryoTIGER: deep-learning based tilt interpolation generator for enhanced reconstruction in cryo electron tomography
Source: Commun Biol. 2025 Oct 9;8:1443. doi: 10.1038/s42003-025-08961-5 (PMC12511353; doi:10.1038/s42003-025-08961-5)
Supplement: Supplementary file 7 — Supplementary Data 5 [file 42003_2025_8961_MOESM7_ESM.xlsx]

## Sheet: Dice_Fig6
	TS_1	TS_2	TS_3	TS_4
Noint	0.5539	0.7476	0.6702	0.8186
Linear	0.5674	0.7257	0.5991	0.7069
DL (Vimeo)	0.606	0.7834	0.694	0.8381
DL (cryo-ET)	0.6702	0.7763	0.7255	0.7889

## Sheet: Jaccard_Fig6
	TS_1	TS_2	TS_3	TS_4
Noint	0.3831	0.597	0.504	0.6929
Linear	0.396	0.5696	0.4276	0.5467
DL (Vimeo)	0.4349	0.6439	0.5314	0.7214
DL (cryo-ET)	0.504	0.6345	0.5692	0.6514

## Sheet: Hausdorff_Fig6
	TS_1	TS_2	TS_3	TS_4
Noint	136.591	96.291	128.023	189.876
Linear	177.308	90.852	140.666	151.066
DL (Vimeo)	113.088	130.05	117.796	158.987
DL (cryo-ET)	123.467	88.6	98.737	96.649

## Sheet: Dice_Fig7
	TS_1	TS_2	TS_3
Noint	0.49	0.691	0.391
Linear	0.595	0.695	0.458
DL (Vimeo)	0.619	0.735	0.508
DL (cryo-ET)	0.644	0.714	0.487

## Sheet: Jaccard_Fig7
	TS_1	TS_2	TS_3
Noint	0.325	0.528	0.243
Linear	0.423	0.533	0.297
DL (Vimeo)	0.448	0.581	0.34
DL (cryo-ET)	0.475	0.555	0.322

## Sheet: Hausdorff_Fig7
	TS_1	TS_2	TS_3
Noint	35.861	10.863	36.414
Linear	35.285	11	47.529
DL (Vimeo)	35.285	20.347	22.517
DL (cryo-ET)	34.073	10.05	37
